# Supplementary material for: Haplosaurus computes protein haplotypes for use in precision drug design
Source: Nat Commun. 2018 Oct 8;9:4128. doi: 10.1038/s41467-018-06542-1 (PMC6175845; doi:10.1038/s41467-018-06542-1)
Supplement: Supplementary file 4 — Supplementary Data 1 [file 41467_2018_6542_MOESM4_ESM.xlsx]

## Sheet: protein_haplotypes_by_gene
Ensembl Gene ID	Ensembl Protein ID	Gene Name	Number of Haplotypes	Number of Haplotypes FoO>=1%	Frequency Rank of Reference Protein Haplotype
ENSG00000121410	ENSP00000263100	A1BG	44	3	2
ENSG00000148584	ENSP00000363107	A1CF	25	2	1
ENSG00000175899	ENSP00000323929	A2M	69	5	10
ENSG00000166535	ENSP00000299698	A2ML1	171	9	10
ENSG00000184389	ENSP00000475261	A3GALT2	34	1	1
ENSG00000128274	ENSP00000384794	A4GALT	21	3	1
ENSG00000118017	ENSP00000236709	A4GNT	31	3	2
ENSG00000094914	ENSP00000209873	AAAS	25	2	1
ENSG00000081760	ENSP00000324842	AACS	39	2	1
ENSG00000114771	ENSP00000232892	AADAC	26	3	2
ENSG00000197953	ENSP00000348911	AADACL2	29	2	2
ENSG00000188984	ENSP00000352268	AADACL3	44	6	2
ENSG00000204518	ENSP00000365395	AADACL4	40	1	1
ENSG00000109576	ENSP00000336808	AADAT	9	1	1
ENSG00000158122	ENSP00000364382	AAED1	17	3	1
ENSG00000103591	ENSP00000261880	AAGAB	24	2	1
ENSG00000115977	ENSP00000386456	AAK1	37	5	NULL
ENSG00000087884	ENSP00000431808	AAMDC	11	2	1
ENSG00000127837	ENSP00000248450	AAMP	22	2	1
ENSG00000129673	ENSP00000250615	AANAT	33	2	1
ENSG00000131043	ENSP00000363043	AAR2	18	1	1
ENSG00000205002	ENSP00000367528	AARD	22	5	1
ENSG00000090861	ENSP00000261772	AARS	48	2	1
ENSG00000124608	ENSP00000244571	AARS2	61	6	2
ENSG00000266967	ENSP00000400870	AARSD1	32	2	1
ENSG00000157426	ENSP00000205214	AASDH	65	7	1
ENSG00000149313	ENSP00000278618	AASDHPPT	11	1	1
ENSG00000008311	ENSP00000377040	AASS	48	1	1
ENSG00000108270	ENSP00000225402	AATF	37	3	1
ENSG00000181409	ENSP00000324196	AATK	104	6	2
ENSG00000183044	ENSP00000379845	ABAT	29	2	2
ENSG00000165029	ENSP00000363868	ABCA1	159	14	2
ENSG00000154263	ENSP00000269081	ABCA10	106	8	1
ENSG00000144452	ENSP00000272895	ABCA12	137	5	32
ENSG00000179869	ENSP00000411096	ABCA13	721	18	NULL
ENSG00000107331	ENSP00000344155	ABCA2	127	3	NULL
ENSG00000167972	ENSP00000301732	ABCA3	116	1	1
ENSG00000198691	ENSP00000359245	ABCA4	272	9	1
ENSG00000154265	ENSP00000376443	ABCA5	91	7	4
ENSG00000154262	ENSP00000284425	ABCA6	106	7	5
ENSG00000064687	ENSP00000263094	ABCA7	271	15	2
ENSG00000141338	ENSP00000269080	ABCA8	176	6	1
ENSG00000154258	ENSP00000342216	ABCA9	108	6	3
ENSG00000085563	ENSP00000265724	ABCB1	76	6	2
ENSG00000135776	ENSP00000355637	ABCB10	37	4	1
ENSG00000073734	ENSP00000263817	ABCB11	61	5	2
ENSG00000005471	ENSP00000265723	ABCB4	73	4	1
ENSG00000004846	ENSP00000384881	ABCB5	272	18	5
ENSG00000115657	ENSP00000265316	ABCB6	55	2	1
ENSG00000131269	ENSP00000253577	ABCB7	21	2	1
ENSG00000197150	ENSP00000351717	ABCB8	60	6	1
ENSG00000150967	ENSP00000440288	ABCB9	42	1	1
ENSG00000103222	ENSP00000382342	ABCC1	76	3	1
ENSG00000124574	ENSP00000361608	ABCC10	109	4	1
ENSG00000121270	ENSP00000378230	ABCC11	148	10	1
ENSG00000140798	ENSP00000311030	ABCC12	137	10	2
ENSG00000023839	ENSP00000359478	ABCC2	113	6	11
ENSG00000108846	ENSP00000285238	ABCC3	116	6	1
ENSG00000125257	ENSP00000366084	ABCC4	94	6	1
ENSG00000114770	ENSP00000333926	ABCC5	42	1	1
ENSG00000091262	ENSP00000205557	ABCC6	158	8	5
ENSG00000006071	ENSP00000374467	ABCC8	77	3	2
ENSG00000069431	ENSP00000261200	ABCC9	35	1	1
ENSG00000101986	ENSP00000218104	ABCD1	23	1	1
ENSG00000173208	ENSP00000310688	ABCD2	27	3	1
ENSG00000117528	ENSP00000359233	ABCD3	19	1	1
ENSG00000119688	ENSP00000349396	ABCD4	43	3	1
ENSG00000164163	ENSP00000296577	ABCE1	6	1	1
ENSG00000204574	ENSP00000313603	ABCF1	42	2	1
ENSG00000033050	ENSP00000222388	ABCF2	19	2	1
ENSG00000161204	ENSP00000411471	ABCF3	40	3	1
ENSG00000160179	ENSP00000354995	ABCG1	23	1	1
ENSG00000118777	ENSP00000237612	ABCG2	61	3	1
ENSG00000172350	ENSP00000304111	ABCG4	28	3	1
ENSG00000138075	ENSP00000260645	ABCG5	67	5	1
ENSG00000143921	ENSP00000272286	ABCG8	84	7	6
ENSG00000143994	ENSP00000326491	ABHD1	40	4	3
ENSG00000144827	ENSP00000273359	ABHD10	20	2	1
ENSG00000106077	ENSP00000222800	ABHD11	12	2	1
ENSG00000100997	ENSP00000365725	ABHD12	23	2	1
ENSG00000131969	ENSP00000336693	ABHD12B	30	5	1
ENSG00000139826	ENSP00000365063	ABHD13	8	1	1
ENSG00000248487	ENSP00000273596	ABHD14A	26	4	1
ENSG00000114786	ENSP00000420487	ABHD14A-ACY1	41	4	1
ENSG00000114779	ENSP00000420065	ABHD14B	16	2	1
ENSG00000168792	ENSP00000302657	ABHD15	33	3	2
ENSG00000204427	ENSP00000379282	ABHD16A	21	2	1
ENSG00000183260	ENSP00000358932	ABHD16B	41	3	1
ENSG00000129968	ENSP00000250974	ABHD17A	26	3	2
ENSG00000107362	ENSP00000366240	ABHD17B	7	1	1
ENSG00000136379	ENSP00000258884	ABHD17C	4	1	1
ENSG00000140526	ENSP00000268129	ABHD2	18	1	1
ENSG00000158201	ENSP00000289119	ABHD3	27	1	1
ENSG00000100439	ENSP00000414558	ABHD4	16	1	1
ENSG00000011198	ENSP00000390849	ABHD5	22	1	1
ENSG00000163686	ENSP00000420315	ABHD6	16	1	1
ENSG00000127220	ENSP00000247706	ABHD8	16	2	1
ENSG00000136754	ENSP00000365312	ABI1	14	1	1
ENSG00000138443	ENSP00000261017	ABI2	9	1	1
ENSG00000108798	ENSP00000225941	ABI3	26	2	4
ENSG00000154175	ENSP00000284322	ABI3BP	66	3	1
ENSG00000097007	ENSP00000361423	ABL1	45	2	1
ENSG00000143322	ENSP00000427562	ABL2	42	1	1
ENSG00000099204	ENSP00000277895	ABLIM1	53	2	1
ENSG00000163995	ENSP00000393511	ABLIM2	39	1	1
ENSG00000173210	ENSP00000425394	ABLIM3	44	1	1
ENSG00000159842	ENSP00000303909	ABR	29	2	1
ENSG00000174429	ENSP00000311436	ABRA	27	2	1
ENSG00000146386	ENSP00000356632	ABRACL	4	1	1
ENSG00000146109	ENSP00000274849	ABT1	21	1	1
ENSG00000114626	ENSP00000232744	ABTB1	31	1	1
ENSG00000166016	ENSP00000410157	ABTB2	62	3	1
ENSG00000264194	ENSP00000477303	AC000003.2	11	3	2
ENSG00000260869	ENSP00000455659	AC002310.13	11	1	1
ENSG00000215611	ENSP00000383515	AC002321.1	1	1	1
ENSG00000215616	ENSP00000383517	AC002321.2	1	1	1
ENSG00000234469	ENSP00000403980	AC002365.1	8	3	1
ENSG00000269449	ENSP00000473247	AC002451.1	12	3	2
ENSG00000269103	ENSP00000446823	AC002472.1	6	3	3
ENSG00000187905	ENSP00000341179	AC002472.13	48	3	1
ENSG00000227782	ENSP00000396858	AC002553.1	1	1	1
ENSG00000268133	ENSP00000472894	AC003002.4	6	3	2
ENSG00000269533	ENSP00000472277	AC003002.6	8	3	1
ENSG00000269026	ENSP00000472160	AC003006.7	8	1	1
ENSG00000268413	ENSP00000472724	AC003043.1	2	1	1
ENSG00000228768	ENSP00000389901	AC003101.1	9	1	1
ENSG00000214921	ENSP00000382190	AC003102.1	4	1	1
ENSG00000268948	ENSP00000473161	AC004017.1	18	3	1
ENSG00000268533	ENSP00000472152	AC004076.7	4	1	1
ENSG00000268163	ENSP00000470969	AC004076.9	18	5	3
ENSG00000005189	ENSP00000261377	AC004381.6	31	1	1
ENSG00000268069	ENSP00000470770	AC004466.1	10	2	2
ENSG00000269169	ENSP00000469508	AC004528.1	1	1	1
ENSG00000267901	ENSP00000468873	AC004817.1	9	1	1
ENSG00000269468	ENSP00000469040	AC004824.2	18	3	2
ENSG00000267970	ENSP00000470936	AC004899.1	24	7	5
ENSG00000213888	ENSP00000438213	AC005003.1	11	1	1
ENSG00000237896	ENSP00000400587	AC005008.2	11	2	1
ENSG00000214871	ENSP00000382107	AC005082.1	9	2	1
ENSG00000273452	ENSP00000476670	AC005358.1	45	3	1
ENSG00000257040	ENSP00000441438	AC005477.1	12	3	1
ENSG00000222012	ENSP00000387291	AC005481.5	14	3	1
ENSG00000267985	ENSP00000471729	AC005488.1	1	1	1
ENSG00000214841	ENSP00000382027	AC005493.1	2	1	1
ENSG00000214167	ENSP00000364836	AC005544.1	13	3	1
ENSG00000268024	ENSP00000471540	AC005549.3	2	1	1
ENSG00000269205	ENSP00000471878	AC005606.1	5	2	1
ENSG00000249034	ENSP00000424817	AC005609.1	23	3	2
ENSG00000206044	ENSP00000372125	AC005841.1	30	4	1
ENSG00000268891	ENSP00000471705	AC006014.1	1	1	1
ENSG00000267710	ENSP00000465368	AC006116.20	20	3	1
ENSG00000266958	ENSP00000465536	AC006126.3	4	1	1
ENSG00000225516	ENSP00000409267	AC006156.1	1	1	1
ENSG00000236669	ENSP00000404739	AC006372.1	12	2	1
ENSG00000205821	ENSP00000476359	AC006435.1	14	2	1
ENSG00000269094	ENSP00000470796	AC006449.1	13	1	1
ENSG00000230000	ENSP00000407928	AC006455.1	2	2	1
ENSG00000204957	ENSP00000367348	AC006486.1	24	4	1
ENSG00000268643	ENSP00000470087	AC006486.9	3	1	1
ENSG00000267001	ENSP00000467958	AC006538.4	7	1	1
ENSG00000234409	ENSP00000409542	AC006547.14	45	9	1
ENSG00000235478	ENSP00000394032	AC006946.15	4	1	1
ENSG00000269446	ENSP00000473007	AC006967.1	11	2	1
ENSG00000258881	ENSP00000475641	AC007040.11	8	2	1
ENSG00000268461	ENSP00000472801	AC007204.1	7	1	1
ENSG00000269121	ENSP00000469986	AC007216.2	4	1	1
ENSG00000269883	ENSP00000470831	AC007375.1	11	2	1
ENSG00000268898	ENSP00000471600	AC007377.1	3	1	1
ENSG00000268688	ENSP00000470369	AC007382.1	6	2	1
ENSG00000217075	ENSP00000385370	AC007401.2	8	1	1
ENSG00000268503	ENSP00000472798	AC007421.1	2	1	1
ENSG00000267893	ENSP00000469964	AC007461.1	7	2	2
ENSG00000223874	ENSP00000392689	AC007557.1	6	1	1
ENSG00000269093	ENSP00000469215	AC007773.3	4	1	1
ENSG00000269496	ENSP00000469491	AC007919.2	11	1	1
ENSG00000214844	ENSP00000406521	AC007952.1	1	1	1
ENSG00000228157	ENSP00000395460	AC007952.5	13	2	2
ENSG00000197665	ENSP00000382033	AC007952.6	1	1	1
ENSG00000214670	ENSP00000340964	AC007956.1	11	3	1
ENSG00000269393	ENSP00000469311	AC007965.1	1	1	1
ENSG00000218672	ENSP00000384676	AC008060.7	16	2	1
ENSG00000182824	ENSP00000341237	AC008132.1	3	1	1
ENSG00000161103	ENSP00000342394	AC008132.13	19	5	1
ENSG00000267941	ENSP00000470153	AC008267.1	8	3	1
ENSG00000231031	ENSP00000399192	AC008271.1	15	5	3
ENSG00000268208	ENSP00000471351	AC008372.1	2	1	1
ENSG00000268217	ENSP00000472937	AC008387.1	2	2	2
ENSG00000233828	ENSP00000416897	AC008394.1	19	3	2
ENSG00000268397	ENSP00000469790	AC008443.1	11	2	1
ENSG00000269267	ENSP00000472418	AC008498.1	8	3	1
ENSG00000214109	ENSP00000380689	AC008686.1	9	4	3
ENSG00000268280	ENSP00000472366	AC008914.1	5	3	3
ENSG00000268424	ENSP00000470268	AC008948.1	11	3	1
ENSG00000269215	ENSP00000472923	AC008964.1	2	1	1
ENSG00000269047	ENSP00000469892	AC009041.2	2	2	1
ENSG00000269746	ENSP00000472903	AC009060.1	12	4	1
ENSG00000167970	ENSP00000402058	AC009065.1	13	1	1
ENSG00000183470	ENSP00000331939	AC009365.3	14	1	1
ENSG00000216895	ENSP00000384175	AC009403.2	4	1	1
ENSG00000268706	ENSP00000470837	AC009802.1	3	1	1
ENSG00000224730	ENSP00000401812	AC009892.10	11	3	1
ENSG00000269084	ENSP00000472098	AC009977.1	1	1	1
ENSG00000269808	ENSP00000470430	AC010327.2	31	3	1
ENSG00000214248	ENSP00000441047	AC010336.1	21	2	1
ENSG00000269027	ENSP00000470874	AC010368.2	1	1	1
ENSG00000269636	ENSP00000470738	AC010441.1	15	3	1
ENSG00000226180	ENSP00000439259	AC010536.1	39	5	1
ENSG00000269095	ENSP00000473056	AC010646.3	2	2	1
ENSG00000269182	ENSP00000471314	AC010760.1	2	1	1
ENSG00000269291	ENSP00000472281	AC010877.1	1	1	1
ENSG00000215781	ENSP00000383683	AC011043.1	1	1	1
ENSG00000224361	ENSP00000402158	AC011239.1	13	1	1
ENSG00000233539	ENSP00000398500	AC011294.3	8	2	3
ENSG00000268822	ENSP00000472979	AC011298.1	12	3	2
ENSG00000268857	ENSP00000472140	AC011308.1	2	1	1
ENSG00000254106	ENSP00000428266	AC011366.3	4	1	1
ENSG00000226104	ENSP00000414977	AC011475.1	4	1	1
ENSG00000204850	ENSP00000366880	AC011484.1	12	2	1
ENSG00000213922	ENSP00000380055	AC011500.1	12	3	2
ENSG00000268434	ENSP00000468837	AC011530.4	7	1	1
ENSG00000268423	ENSP00000469530	AC011551.3	15	2	1
ENSG00000269686	ENSP00000473203	AC011755.1	7	4	1
ENSG00000212884	ENSP00000375413	AC011841.1	1	1	1
ENSG00000265629	ENSP00000463815	AC011897.1	6	1	1
ENSG00000222017	ENSP00000386299	AC011997.1	10	4	2
ENSG00000269464	ENSP00000471251	AC012067.1	1	1	1
ENSG00000228835	ENSP00000393291	AC012123.1	8	1	1
ENSG00000233863	ENSP00000409748	AC012215.1	5	1	1
ENSG00000269855	ENSP00000470441	AC012313.1	23	5	2
ENSG00000268556	ENSP00000469907	AC012360.1	1	1	1
ENSG00000268809	ENSP00000471434	AC012360.2	2	1	1
ENSG00000268343	ENSP00000470218	AC012414.1	15	1	1
ENSG00000268396	ENSP00000469639	AC012485.1	2	1	1
ENSG00000269383	ENSP00000472933	AC012493.2	11	3	2
ENSG00000184761	ENSP00000386773	AC013269.5	2	1	1
ENSG00000268412	ENSP00000472299	AC013449.1	13	2	2
ENSG00000231145	ENSP00000399414	AC013468.1	2	1	1
ENSG00000267963	ENSP00000470052	AC013469.1	3	1	1
ENSG00000269810	ENSP00000471475	AC015660.1	5	1	1
ENSG00000236338	ENSP00000396652	AC015987.2	4	1	1
ENSG00000215431	ENSP00000383166	AC015989.1	2	1	1
ENSG00000269630	ENSP00000469730	AC015989.2	3	1	1
ENSG00000205148	ENSP00000368218	AC016251.1	9	1	1
ENSG00000268012	ENSP00000473013	AC016559.1	4	1	1
ENSG00000205147	ENSP00000441439	AC016586.1	6	1	1
ENSG00000238091	ENSP00000387547	AC016745.1	2	1	1
ENSG00000267935	ENSP00000469609	AC016752.1	1	1	1
ENSG00000186235	ENSP00000386947	AC016757.3	25	3	1
ENSG00000268080	ENSP00000473105	AC016885.1	11	2	2
ENSG00000213828	ENSP00000379747	AC017028.1	12	3	1
ENSG00000269633	ENSP00000471782	AC017081.1	3	1	1
ENSG00000233538	ENSP00000359406	AC017104.2	10	4	1
ENSG00000269679	ENSP00000469046	AC018445.1	12	2	1
ENSG00000268241	ENSP00000469828	AC018470.1	19	3	1
ENSG00000268488	ENSP00000470167	AC018512.1	2	2	1
ENSG00000268301	ENSP00000473087	AC018630.1	3	2	1
ENSG00000229510	ENSP00000471653	AC018692.2	1	1	1
ENSG00000167765	ENSP00000301439	AC018755.1	16	6	1
ENSG00000235978	ENSP00000399899	AC018816.3	9	1	1
ENSG00000213953	ENSP00000380182	AC018867.1	3	2	1
ENSG00000268846	ENSP00000472566	AC018867.2	1	1	1
ENSG00000269210	ENSP00000468909	AC019171.1	12	1	1
ENSG00000268328	ENSP00000469714	AC019206.1	9	4	1
ENSG00000256530	ENSP00000439560	AC019294.1	14	1	1
ENSG00000269367	ENSP00000470207	AC020629.1	14	3	2
ENSG00000179066	ENSP00000325519	AC020907.1	13	3	1
ENSG00000267531	ENSP00000441379	AC020922.1	15	2	1
ENSG00000268953	ENSP00000470500	AC020952.1	14	4	1
ENSG00000204876	ENSP00000366951	AC021218.2	26	4	2
ENSG00000196355	ENSP00000391536	AC021860.1	26	3	3
ENSG00000269417	ENSP00000472076	AC022210.1	3	2	1
ENSG00000267964	ENSP00000472381	AC022400.2	16	2	1
ENSG00000225940	ENSP00000406718	AC022431.2	12	3	1
ENSG00000213132	ENSP00000376261	AC022498.1	12	3	2
ENSG00000197604	ENSP00000411125	AC022532.1	15	2	2
ENSG00000268730	ENSP00000469462	AC022819.2	2	1	1
ENSG00000222031	ENSP00000386400	AC023469.1	3	1	1
ENSG00000225885	ENSP00000436171	AC023590.1	2	1	1
ENSG00000212997	ENSP00000375561	AC023632.1	6	2	1
ENSG00000269282	ENSP00000471222	AC024257.1	8	1	1
ENSG00000204533	ENSP00000365447	AC024580.1	7	2	1
ENSG00000267740	ENSP00000466639	AC024592.12	26	1	1
ENSG00000177340	ENSP00000324000	AC024940.1	10	2	1
ENSG00000268028	ENSP00000471550	AC025262.1	1	1	1
ENSG00000204752	ENSP00000366511	AC025278.1	24	3	1
ENSG00000214325	ENSP00000439425	AC025287.1	8	2	1
ENSG00000268509	ENSP00000471728	AC026202.1	15	4	1
ENSG00000268865	ENSP00000469650	AC026310.1	15	3	1
ENSG00000268640	ENSP00000472822	AC026369.1	4	1	1
ENSG00000268432	ENSP00000472293	AC026407.1	4	1	1
ENSG00000268317	ENSP00000470545	AC026461.1	2	1	1
ENSG00000181495	ENSP00000318340	AC026703.1	6	1	1
ENSG00000268885	ENSP00000472738	AC026740.1	107	11	1
ENSG00000268838	ENSP00000470580	AC027228.1	4	1	1
ENSG00000268798	ENSP00000471165	AC027307.3	13	2	1
ENSG00000268553	ENSP00000470650	AC027309.1	10	1	1
ENSG00000215067	ENSP00000459753	AC027763.2	9	2	1
ENSG00000267880	ENSP00000472426	AC037199.1	3	1	1
ENSG00000248235	ENSP00000399696	AC037459.4	25	2	1
ENSG00000237102	ENSP00000388531	AC040160.1	12	3	1
ENSG00000269871	ENSP00000468923	AC040977.1	14	2	2
ENSG00000268085	ENSP00000471103	AC051642.1	2	1	1
ENSG00000268716	ENSP00000470474	AC055736.1	1	1	1
ENSG00000268206	ENSP00000470749	AC061975.10	4	1	1
ENSG00000268965	ENSP00000472357	AC061992.1	22	4	3
ENSG00000222020	ENSP00000390260	AC062017.1	23	5	4
ENSG00000222007	ENSP00000392481	AC064874.1	9	3	1
ENSG00000268821	ENSP00000470032	AC068039.1	1	1	1
ENSG00000249319	ENSP00000396527	AC068533.7	27	2	1
ENSG00000268171	ENSP00000471714	AC068620.1	7	2	1
ENSG00000260415	ENSP00000476447	AC068987.1	8	2	1
ENSG00000249240	ENSP00000397942	AC069368.3	17	2	1
ENSG00000269165	ENSP00000472766	AC069547.1	5	1	1
ENSG00000269700	ENSP00000471187	AC069547.2	5	3	1
ENSG00000214314	ENSP00000381163	AC073063.1	1	1	1
ENSG00000268181	ENSP00000470756	AC073188.1	1	1	1
ENSG00000267906	ENSP00000471145	AC073333.1	5	2	1
ENSG00000268170	ENSP00000469691	AC073342.1	7	2	1
ENSG00000198580	ENSP00000441995	AC073343.1	36	10	3
ENSG00000268519	ENSP00000470565	AC073528.1	3	1	1
ENSG00000269531	ENSP00000471744	AC073569.1	1	1	1
ENSG00000255863	ENSP00000443189	AC073610.5	1	1	1
ENSG00000268632	ENSP00000469671	AC073657.1	5	2	2
ENSG00000205334	ENSP00000368999	AC074091.13	13	2	1
ENSG00000237452	ENSP00000402674	AC074212.3	36	4	1
ENSG00000205971	ENSP00000371968	AC074389.6	27	4	1
ENSG00000268091	ENSP00000473044	AC078925.1	28	4	2
ENSG00000269657	ENSP00000469632	AC079210.1	13	2	1
ENSG00000226757	ENSP00000389658	AC079341.1	6	4	2
ENSG00000182329	ENSP00000437957	AC079354.1	55	9	1
ENSG00000267889	ENSP00000470165	AC079354.2	4	1	1
ENSG00000272214	ENSP00000475769	AC079602.1	9	2	1
ENSG00000196758	ENSP00000351625	AC079612.1	21	4	1
ENSG00000229974	ENSP00000405682	AC083862.1	5	1	1
ENSG00000268076	ENSP00000472051	AC087239.1	4	1	1
ENSG00000268484	ENSP00000472778	AC087477.1	15	2	1
ENSG00000268310	ENSP00000473193	AC087645.1	21	5	3
ENSG00000232941	ENSP00000407755	AC090186.1	2	1	1
ENSG00000268550	ENSP00000472832	AC090427.1	12	2	2
ENSG00000269197	ENSP00000469716	AC090574.1	3	2	1
ENSG00000214708	ENSP00000381813	AC090616.2	9	2	1
ENSG00000267942	ENSP00000472810	AC090673.2	8	2	1
ENSG00000268960	ENSP00000471539	AC091150.1	9	3	1
ENSG00000217455	ENSP00000385245	AC091801.1	13	2	1
ENSG00000268126	ENSP00000469799	AC091948.1	3	1	1
ENSG00000269049	ENSP00000471037	AC092291.2	5	1	1
ENSG00000269422	ENSP00000472468	AC092384.1	2	1	1
ENSG00000222000	ENSP00000386728	AC092675.3	5	1	1
ENSG00000232056	ENSP00000388590	AC092687.4	9	2	1
ENSG00000269795	ENSP00000472204	AC092782.1	2	1	1
ENSG00000203691	ENSP00000355810	AC092811.1	9	1	1
ENSG00000267819	ENSP00000470546	AC092850.1	36	5	3
ENSG00000203443	ENSP00000388733	AC092964.1	7	3	1
ENSG00000267979	ENSP00000469642	AC092964.2	5	1	1
ENSG00000269175	ENSP00000470062	AC093157.1	8	1	1
ENSG00000268791	ENSP00000469305	AC093323.1	37	7	2
ENSG00000269559	ENSP00000469155	AC093677.1	14	3	2
ENSG00000220256	ENSP00000385884	AC093802.1	7	2	1
ENSG00000267988	ENSP00000469663	AC096582.1	22	2	1
ENSG00000224867	ENSP00000404591	AC096644.1	5	4	1
ENSG00000269690	ENSP00000471857	AC096677.1	11	2	1
ENSG00000228919	ENSP00000391874	AC097381.1	25	4	1
ENSG00000269074	ENSP00000472143	AC099344.1	1	1	1
ENSG00000217825	ENSP00000386035	AC099552.4	8	3	1
ENSG00000226364	ENSP00000459684	AC102948.2	11	2	1
ENSG00000229387	ENSP00000404027	AC103801.2	3	1	1
ENSG00000268626	ENSP00000471223	AC103809.2	11	1	1
ENSG00000269558	ENSP00000469538	AC104057.1	6	3	1
ENSG00000214919	ENSP00000382186	AC104472.1	7	1	1
ENSG00000268083	ENSP00000470059	AC104534.3	57	7	2
ENSG00000234949	ENSP00000391086	AC104667.3	29	8	2
ENSG00000233502	ENSP00000414033	AC104794.4	10	2	1
ENSG00000226321	ENSP00000387851	AC104809.3	132	10	2
ENSG00000268485	ENSP00000469410	AC104841.2	7	1	1
ENSG00000203392	ENSP00000399248	AC105020.1	11	1	1
ENSG00000230493	ENSP00000393682	AC106017.1	1	1	1
ENSG00000228368	ENSP00000392477	AC106873.4	4	1	1
ENSG00000222001	ENSP00000386846	AC106876.2	7	1	1
ENSG00000232013	ENSP00000397622	AC107021.1	5	1	1
ENSG00000269000	ENSP00000470186	AC108868.1	3	1	1
ENSG00000234295	ENSP00000416549	AC109135.1	1	1	1
ENSG00000268537	ENSP00000472556	AC109583.1	1	1	1
ENSG00000233438	ENSP00000403181	AC109829.1	23	4	1
ENSG00000268656	ENSP00000471356	AC110084.1	2	1	1
ENSG00000268788	ENSP00000472865	AC110615.1	10	2	1
ENSG00000218416	ENSP00000384439	AC110619.2	18	2	1
ENSG00000269302	ENSP00000471701	AC110771.1	20	5	3
ENSG00000176349	ENSP00000385502	AC110781.3	31	6	3
ENSG00000269506	ENSP00000471899	AC110792.1	3	1	1
ENSG00000229615	ENSP00000398593	AC111200.1	2	1	1
ENSG00000268800	ENSP00000472131	AC112205.1	1	1	1
ENSG00000269360	ENSP00000471651	AC112693.2	17	4	1
ENSG00000224132	ENSP00000401479	AC112715.2	4	2	1
ENSG00000222022	ENSP00000387024	AC112721.1	8	2	1
ENSG00000268950	ENSP00000473139	AC114494.1	10	2	1
ENSG00000212768	ENSP00000375288	AC114546.1	7	3	1
ENSG00000237524	ENSP00000455075	AC114783.1	19	3	1
ENSG00000204620	ENSP00000365967	AC115618.1	9	1	1
ENSG00000269402	ENSP00000472677	AC116407.2	15	3	1
ENSG00000268175	ENSP00000469812	AC117395.1	9	2	1
ENSG00000212999	ENSP00000375563	AC117834.1	3	1	1
ENSG00000268313	ENSP00000472790	AC119673.1	8	4	1
ENSG00000213002	ENSP00000375566	AC120194.1	2	1	1
ENSG00000267873	ENSP00000471674	AC121757.1	2	1	1
ENSG00000251695	ENSP00000382270	AC124890.1	7	1	1
ENSG00000268367	ENSP00000471193	AC126614.1	6	1	1
ENSG00000175911	ENSP00000415462	AC127496.1	17	4	1
ENSG00000214999	ENSP00000382345	AC129492.6	17	3	1
ENSG00000216921	ENSP00000413828	AC131097.4	9	2	2
ENSG00000268242	ENSP00000472205	AC131935.1	3	1	1
ENSG00000183562	ENSP00000332290	AC131971.1	5	1	1
ENSG00000247270	ENSP00000464278	AC132186.1	12	3	1
ENSG00000268403	ENSP00000471372	AC132192.1	8	3	1
ENSG00000184566	ENSP00000332722	AC132216.1	3	1	1
ENSG00000268852	ENSP00000472755	AC132872.2	3	1	1
ENSG00000268863	ENSP00000472799	AC135048.1	18	4	2
ENSG00000198150	ENSP00000441567	AC135178.1	5	1	1
ENSG00000268759	ENSP00000471732	AC135983.2	30	6	2
ENSG00000267950	ENSP00000473157	AC136297.1	4	1	1
ENSG00000228259	ENSP00000388857	AC136604.1	31	2	1
ENSG00000267824	ENSP00000469143	AC137056.1	18	3	1
ENSG00000268218	ENSP00000472390	AC137932.1	5	1	1
ENSG00000269358	ENSP00000470010	AC138393.1	4	1	1
ENSG00000269071	ENSP00000472951	AC138517.1	13	2	1
ENSG00000226490	ENSP00000392227	AC138647.1	12	1	1
ENSG00000269563	ENSP00000471774	AC138655.1	7	1	1
ENSG00000267270	ENSP00000467155	AC139100.2	10	3	1
ENSG00000233812	ENSP00000387512	AC139426.2	1	1	1
ENSG00000269339	ENSP00000471758	AC139768.1	1	1	1
ENSG00000269529	ENSP00000470243	AC140061.12	12	5	1
ENSG00000183292	ENSP00000387081	AC140481.2	3	1	1
ENSG00000223931	ENSP00000396505	AC142381.1	6	1	1
ENSG00000253896	ENSP00000433726	AC144568.2	1	1	1
ENSG00000215635	ENSP00000383546	AC145205.1	1	1	1
ENSG00000215750	ENSP00000383639	AC145212.1	1	1	1
ENSG00000249852	ENSP00000425352	AC145676.2	18	4	1
ENSG00000215621	ENSP00000408827	AC174470.1	10	1	1
ENSG00000269396	ENSP00000472412	AC187652.1	20	6	1
ENSG00000255748	ENSP00000438998	AC226150.4	6	1	1
ENSG00000060971	ENSP00000333664	ACAA1	27	4	1
ENSG00000167315	ENSP00000285093	ACAA2	24	2	1
ENSG00000132142	ENSP00000344789	ACACA	38	1	1
ENSG00000076555	ENSP00000341044	ACACB	187	11	2
ENSG00000111271	ENSP00000389813	ACAD10	70	3	1
ENSG00000240303	ENSP00000264990	ACAD11	50	3	NULL
ENSG00000151498	ENSP00000281182	ACAD8	14	2	1
ENSG00000177646	ENSP00000312618	ACAD9	31	1	1
ENSG00000115361	ENSP00000233710	ACADL	23	3	1
ENSG00000117054	ENSP00000409612	ACADM	16	1	1
ENSG00000122971	ENSP00000242592	ACADS	38	3	1
ENSG00000196177	ENSP00000357873	ACADSB	23	3	1
ENSG00000072778	ENSP00000438689	ACADVL	42	3	1
ENSG00000157766	ENSP00000387356	ACAN	386	18	1
ENSG00000072818	ENSP00000158762	ACAP1	33	3	1
ENSG00000114331	ENSP00000324287	ACAP2	19	1	1
ENSG00000131584	ENSP00000346733	ACAP3	34	2	1
ENSG00000075239	ENSP00000265838	ACAT1	22	2	1
ENSG00000120437	ENSP00000356015	ACAT2	15	2	1
ENSG00000182827	ENSP00000355777	ACBD3	21	2	2
ENSG00000181513	ENSP00000405969	ACBD4	25	2	1
ENSG00000107897	ENSP00000379568	ACBD5	22	3	1
ENSG00000135847	ENSP00000356567	ACBD6	10	1	1
ENSG00000176244	ENSP00000367453	ACBD7	2	1	1
ENSG00000110455	ENSP00000263776	ACCS	50	6	1
ENSG00000205126	ENSP00000368109	ACCSL	41	4	2
ENSG00000102977	ENSP00000377496	ACD	28	2	2
ENSG00000159640	ENSP00000290866	ACE	121	4	1
ENSG00000130234	ENSP00000389326	ACE2	23	1	1
ENSG00000167769	ENSP00000301452	ACER1	23	2	1
ENSG00000177076	ENSP00000342609	ACER2	11	3	1
ENSG00000078124	ENSP00000434480	ACER3	7	2	2
ENSG00000087085	ENSP00000303211	ACHE	25	3	1
ENSG00000100813	ENSP00000262710	ACIN1	25	4	NULL
ENSG00000144648	ENSP00000416996	ACKR2	31	3	1
ENSG00000144476	ENSP00000272928	ACKR3	21	2	1
ENSG00000129048	ENSP00000249887	ACKR4	22	1	1
ENSG00000131473	ENSP00000253792	ACLY	41	2	1
ENSG00000153086	ENSP00000348459	ACMSD	21	1	1
ENSG00000196636	ENSP00000414066	ACN9	11	2	1
ENSG00000122729	ENSP00000309477	ACO1	56	3	1
ENSG00000100412	ENSP00000216254	ACO2	25	1	1
ENSG00000184227	ENSP00000311224	ACOT1	28	5	1
ENSG00000162390	ENSP00000360366	ACOT11	63	7	1
ENSG00000172497	ENSP00000303246	ACOT12	40	2	1
ENSG00000112304	ENSP00000230048	ACOT13	15	1	1
ENSG00000119673	ENSP00000238651	ACOT2	42	4	1
ENSG00000177465	ENSP00000323071	ACOT4	28	4	1
ENSG00000205669	ENSP00000370531	ACOT6	17	3	1
ENSG00000097021	ENSP00000367086	ACOT7	16	1	1
ENSG00000101473	ENSP00000217455	ACOT8	24	2	1
ENSG00000123130	ENSP00000368605	ACOT9	20	2	1
ENSG00000161533	ENSP00000293217	ACOX1	39	3	2
ENSG00000168306	ENSP00000307697	ACOX2	52	1	1
ENSG00000087008	ENSP00000348775	ACOX3	56	2	1
ENSG00000153093	ENSP00000407761	ACOXL	89	8	1
ENSG00000143727	ENSP00000272067	ACP1	12	2	1
ENSG00000134575	ENSP00000256997	ACP2	28	2	2
ENSG00000102575	ENSP00000468767	ACP5	40	3	1
ENSG00000162836	ENSP00000358241	ACP6	31	2	2
ENSG00000155893	ENSP00000286353	ACPL2	27	1	1
ENSG00000014257	ENSP00000323036	ACPP	20	1	1
ENSG00000142513	ENSP00000270593	ACPT	25	3	1
ENSG00000100312	ENSP00000216139	ACR	31	4	2
ENSG00000111644	ENSP00000229243	ACRBP	28	2	1
ENSG00000147174	ENSP00000362799	ACRC	25	3	1
ENSG00000134940	ENSP00000432816	ACRV1	14	2	1
ENSG00000103740	ENSP00000258873	ACSBG1	38	3	1
ENSG00000130377	ENSP00000465589	ACSBG2	61	6	2
ENSG00000167107	ENSP00000300441	ACSF2	28	3	1
ENSG00000176715	ENSP00000320646	ACSF3	60	5	2
ENSG00000151726	ENSP00000422607	ACSL1	31	1	1
ENSG00000123983	ENSP00000350012	ACSL3	28	1	1
ENSG00000068366	ENSP00000339787	ACSL4	13	1	1
ENSG00000197142	ENSP00000348429	ACSL5	42	3	1
ENSG00000164398	ENSP00000368566	ACSL6	39	1	1
ENSG00000166743	ENSP00000301956	ACSM1	42	4	1
ENSG00000183747	ENSP00000459451	ACSM2A	83	11	4
ENSG00000066813	ENSP00000327453	ACSM2B	69	5	3
ENSG00000005187	ENSP00000289416	ACSM3	45	4	1
ENSG00000215009	ENSP00000382349	ACSM4	41	3	1
ENSG00000183549	ENSP00000327916	ACSM5	106	8	1
ENSG00000154930	ENSP00000316924	ACSS1	36	6	1
ENSG00000131069	ENSP00000253382	ACSS2	26	3	1
ENSG00000111058	ENSP00000449535	ACSS3	22	2	1
ENSG00000143632	ENSP00000355645	ACTA1	5	1	1
ENSG00000107796	ENSP00000402373	ACTA2	3	1	1
ENSG00000075624	ENSP00000349960	ACTB	2	1	1
ENSG00000169067	ENSP00000416706	ACTBL2	35	2	1
ENSG00000159251	ENSP00000290378	ACTC1	3	1	1
ENSG00000184009	ENSP00000458162	ACTG1	13	1	1
ENSG00000163017	ENSP00000386857	ACTG2	4	1	1
ENSG00000182584	ENSP00000329647	ACTL10	22	1	1
ENSG00000136518	ENSP00000397552	ACTL6A	9	1	1
ENSG00000077080	ENSP00000160382	ACTL6B	10	1	1
ENSG00000187003	ENSP00000334300	ACTL7A	38	3	1
ENSG00000148156	ENSP00000363799	ACTL7B	18	3	1
ENSG00000117148	ENSP00000364555	ACTL8	21	2	1
ENSG00000181786	ENSP00000316674	ACTL9	41	3	2
ENSG00000072110	ENSP00000377941	ACTN1	22	1	1
ENSG00000077522	ENSP00000355537	ACTN2	40	3	1
ENSG00000130402	ENSP00000252699	ACTN4	22	1	1
ENSG00000131966	ENSP00000254286	ACTR10	14	1	1
ENSG00000138107	ENSP00000358921	ACTR1A	4	1	1
ENSG00000115073	ENSP00000289228	ACTR1B	21	2	1
ENSG00000138071	ENSP00000367220	ACTR2	3	1	1
ENSG00000115091	ENSP00000263238	ACTR3	7	1	1
ENSG00000133627	ENSP00000256001	ACTR3B	6	1	1
ENSG00000106526	ENSP00000440990	ACTR3C	28	4	1
ENSG00000101442	ENSP00000243903	ACTR5	32	3	1
ENSG00000075089	ENSP00000188312	ACTR6	10	1	1
ENSG00000113812	ENSP00000336842	ACTR8	27	2	1
ENSG00000123165	ENSP00000360165	ACTRT1	25	1	1
ENSG00000169717	ENSP00000367658	ACTRT2	35	5	1
ENSG00000184378	ENSP00000333037	ACTRT3	17	4	1
ENSG00000115170	ENSP00000263640	ACVR1	8	1	1
ENSG00000135503	ENSP00000442656	ACVR1B	13	1	1
ENSG00000123612	ENSP00000243349	ACVR1C	18	2	1
ENSG00000121989	ENSP00000241416	ACVR2A	10	1	1
ENSG00000114739	ENSP00000340361	ACVR2B	18	1	1
ENSG00000139567	ENSP00000373574	ACVRL1	20	1	1
ENSG00000243989	ENSP00000384296	ACY1	33	2	1
ENSG00000132744	ENSP00000255082	ACY3	26	2	2
ENSG00000119640	ENSP00000238618	ACYP1	5	1	1
ENSG00000170634	ENSP00000378161	ACYP2	9	1	1
ENSG00000196839	ENSP00000361965	ADA	23	3	1
ENSG00000164113	ENSP00000296513	ADAD1	32	1	1
ENSG00000140955	ENSP00000268624	ADAD2	28	3	2
ENSG00000168803	ENSP00000413074	ADAL	18	2	1
ENSG00000137845	ENSP00000260408	ADAM10	16	1	1
ENSG00000073670	ENSP00000200557	ADAM11	39	1	1
ENSG00000148848	ENSP00000357668	ADAM12	68	3	2
ENSG00000143537	ENSP00000349436	ADAM15	51	5	3
ENSG00000151694	ENSP00000309968	ADAM17	31	2	1
ENSG00000168619	ENSP00000265707	ADAM18	62	4	1
ENSG00000135074	ENSP00000257527	ADAM19	64	8	1
ENSG00000104755	ENSP00000265708	ADAM2	54	2	1
ENSG00000134007	ENSP00000256389	ADAM20	53	2	1
ENSG00000139985	ENSP00000474385	ADAM21	64	7	1
ENSG00000008277	ENSP00000265727	ADAM22	54	4	2
ENSG00000114948	ENSP00000264377	ADAM23	24	1	1
ENSG00000042980	ENSP00000265769	ADAM28	77	6	3
ENSG00000168594	ENSP00000352177	ADAM29	57	5	1
ENSG00000134249	ENSP00000358407	ADAM30	53	3	1
ENSG00000197140	ENSP00000369238	ADAM32	57	3	8
ENSG00000149451	ENSP00000348912	ADAM33	74	9	1
ENSG00000069206	ENSP00000175238	ADAM7	60	5	1
ENSG00000151651	ENSP00000453302	ADAM8	104	6	2
ENSG00000168615	ENSP00000419446	ADAM9	24	2	1
ENSG00000134028	ENSP00000256412	ADAMDEC1	37	4	1
ENSG00000154734	ENSP00000284984	ADAMTS1	58	3	2
ENSG00000142303	ENSP00000270328	ADAMTS10	65	5	32
ENSG00000151388	ENSP00000422554	ADAMTS12	160	6	2
ENSG00000160323	ENSP00000360997	ADAMTS13	117	8	1
ENSG00000138316	ENSP00000362304	ADAMTS14	147	12	3
ENSG00000166106	ENSP00000299164	ADAMTS15	77	4	1
ENSG00000145536	ENSP00000274181	ADAMTS16	163	11	9
ENSG00000140470	ENSP00000268070	ADAMTS17	124	9	4
ENSG00000140873	ENSP00000282849	ADAMTS18	225	18	2
ENSG00000145808	ENSP00000274487	ADAMTS19	61	4	12
ENSG00000087116	ENSP00000251582	ADAMTS2	144	11	1
ENSG00000173157	ENSP00000374071	ADAMTS20	111	2	1
ENSG00000156140	ENSP00000286657	ADAMTS3	61	3	2
ENSG00000158859	ENSP00000356975	ADAMTS4	63	4	2
ENSG00000154736	ENSP00000284987	ADAMTS5	75	10	2
ENSG00000049192	ENSP00000370443	ADAMTS6	42	2	1
ENSG00000136378	ENSP00000373472	ADAMTS7	269	15	1
ENSG00000134917	ENSP00000257359	ADAMTS8	107	14	2
ENSG00000163638	ENSP00000418735	ADAMTS9	136	5	1
ENSG00000178031	ENSP00000369921	ADAMTSL1	204	9	1
ENSG00000197859	ENSP00000346478	ADAMTSL2	15	2	1
ENSG00000156218	ENSP00000286744	ADAMTSL3	196	13	5
ENSG00000143382	ENSP00000271643	ADAMTSL4	116	4	2
ENSG00000203804	ENSP00000358031	ADAMTSL4-AS1	10	2	1
ENSG00000185761	ENSP00000327608	ADAMTSL5	39	2	1
ENSG00000105963	ENSP00000265846	ADAP1	21	2	2
ENSG00000184060	ENSP00000329468	ADAP2	21	2	1
ENSG00000160710	ENSP00000357459	ADAR	38	2	5
ENSG00000197381	ENSP00000441897	ADARB1	22	1	1
ENSG00000185736	ENSP00000370713	ADARB2	75	4	2
ENSG00000065457	ENSP00000310015	ADAT1	47	5	1
ENSG00000189007	ENSP00000237283	ADAT2	9	2	1
ENSG00000213638	ENSP00000332448	ADAT3	23	1	1
ENSG00000142920	ENSP00000294517	ADC	36	6	1
ENSG00000063761	ENSP00000238561	ADCK1	47	1	1
ENSG00000133597	ENSP00000072869	ADCK2	43	5	1
ENSG00000163050	ENSP00000355741	ADCK3	67	3	1
ENSG00000123815	ENSP00000315118	ADCK4	45	4	1
ENSG00000173137	ENSP00000310547	ADCK5	41	2	2
ENSG00000164742	ENSP00000297323	ADCY1	30	1	1
ENSG00000143199	ENSP00000356825	ADCY10	123	6	2
ENSG00000078295	ENSP00000342952	ADCY2	43	3	1
ENSG00000138031	ENSP00000260600	ADCY3	45	2	2
ENSG00000129467	ENSP00000312126	ADCY4	56	1	1
ENSG00000173175	ENSP00000419361	ADCY5	42	1	1
ENSG00000174233	ENSP00000311405	ADCY6	56	2	1
ENSG00000121281	ENSP00000378187	ADCY7	81	1	1
ENSG00000155897	ENSP00000286355	ADCY8	53	2	1
ENSG00000162104	ENSP00000294016	ADCY9	76	2	1
ENSG00000141433	ENSP00000462647	ADCYAP1	10	2	1
ENSG00000078549	ENSP00000379514	ADCYAP1R1	19	1	1
ENSG00000087274	ENSP00000264758	ADD1	43	3	1
ENSG00000075340	ENSP00000264436	ADD2	40	4	1
ENSG00000148700	ENSP00000348381	ADD3	40	3	1
ENSG00000118492	ENSP00000381036	ADGB	198	13	2
ENSG00000187758	ENSP00000209668	ADH1A	19	1	1
ENSG00000196616	ENSP00000306606	ADH1B	29	3	2
ENSG00000198099	ENSP00000265512	ADH4	26	2	2
ENSG00000197894	ENSP00000296412	ADH5	8	1	1
ENSG00000172955	ENSP00000378359	ADH6	26	2	NULL
ENSG00000196344	ENSP00000420269	ADH7	30	4	1
ENSG00000147576	ENSP00000379865	ADHFE1	31	2	2
ENSG00000182551	ENSP00000333666	ADI1	22	1	1
ENSG00000181092	ENSP00000405611	ADIPOQ	24	2	1
ENSG00000159346	ENSP00000341785	ADIPOR1	5	1	1
ENSG00000006831	ENSP00000349616	ADIPOR2	8	2	1
ENSG00000148671	ENSP00000361083	ADIRF	5	1	1
ENSG00000156110	ENSP00000286621	ADK	11	1	1
ENSG00000148926	ENSP00000436607	ADM	7	2	1
ENSG00000128165	ENSP00000379087	ADM2	28	2	1
ENSG00000224420	ENSP00000393631	ADM5	7	2	1
ENSG00000101126	ENSP00000379346	ADNP	44	1	1
ENSG00000101544	ENSP00000262198	ADNP2	55	1	1
ENSG00000181915	ENSP00000362888	ADO	13	3	1
ENSG00000163485	ENSP00000356205	ADORA1	13	1	1
ENSG00000128271	ENSP00000336630	ADORA2A	17	2	1
ENSG00000170425	ENSP00000304501	ADORA2B	18	2	1
ENSG00000121933	ENSP00000358730	ADORA3	27	2	1
ENSG00000159322	ENSP00000312250	ADPGK	20	3	1
ENSG00000144843	ENSP00000420200	ADPRH	20	1	1
ENSG00000153531	ENSP00000364567	ADPRHL1	34	3	1
ENSG00000116863	ENSP00000362273	ADPRHL2	20	2	1
ENSG00000170222	ENSP00000369099	ADPRM	16	3	1
ENSG00000120907	ENSP00000369960	ADRA1A	45	6	2
ENSG00000170214	ENSP00000306662	ADRA1B	18	1	1
ENSG00000171873	ENSP00000368766	ADRA1D	33	2	1
ENSG00000150594	ENSP00000280155	ADRA2A	20	3	1
ENSG00000222040	ENSP00000387281	ADRA2B	25	4	3
ENSG00000184160	ENSP00000386069	ADRA2C	17	3	1
ENSG00000043591	ENSP00000358301	ADRB1	16	3	2
ENSG00000169252	ENSP00000305372	ADRB2	18	3	3
ENSG00000188778	ENSP00000343782	ADRB3	32	2	1
ENSG00000173020	ENSP00000312262	ADRBK1	24	1	1
ENSG00000100077	ENSP00000317578	ADRBK2	17	1	1
ENSG00000130706	ENSP00000253003	ADRM1	23	1	1
ENSG00000239900	ENSP00000216194	ADSL	19	2	1
ENSG00000035687	ENSP00000355493	ADSS	12	2	1
ENSG00000185100	ENSP00000333019	ADSSL1	33	3	1
ENSG00000111863	ENSP00000229583	ADTRP	11	3	1
ENSG00000259003	ENSP00000451656	AE000662.92	10	2	1
ENSG00000106624	ENSP00000223357	AEBP1	83	7	1
ENSG00000139154	ENSP00000381840	AEBP2	7	1	1
ENSG00000181026	ENSP00000331944	AEN	33	6	2
ENSG00000104964	ENSP00000221561	AES	6	1	1
ENSG00000215346	ENSP00000382973	AF131215.5	7	2	1
ENSG00000243440	ENSP00000383407	AF165138.7	12	2	NULL
ENSG00000250232	ENSP00000365536	AF196779.12	8	1	1
ENSG00000196526	ENSP00000410689	AFAP1	53	3	1
ENSG00000157510	ENSP00000296721	AFAP1L1	61	2	1
ENSG00000169129	ENSP00000303042	AFAP1L2	61	5	1
ENSG00000172493	ENSP00000378578	AFF1	69	1	1
ENSG00000155966	ENSP00000359489	AFF2	36	1	1
ENSG00000144218	ENSP00000348793	AFF3	62	2	NULL
ENSG00000072364	ENSP00000265343	AFF4	41	2	1
ENSG00000141385	ENSP00000269143	AFG3L2	24	1	1
ENSG00000079557	ENSP00000226355	AFM	39	3	1
ENSG00000183077	ENSP00000328938	AFMID	24	4	1
ENSG00000081051	ENSP00000379138	AFP	34	3	1
ENSG00000119844	ENSP00000238855	AFTPH	51	2	1
ENSG00000038002	ENSP00000264595	AGA	29	2	2
ENSG00000157985	ENSP00000307634	AGAP1	50	2	2
ENSG00000204172	ENSP00000407436	AGAP10	2	1	1
ENSG00000135439	ENSP00000449241	AGAP2	31	3	1
ENSG00000255737	ENSP00000437523	AGAP2-AS1	9	1	1
ENSG00000133612	ENSP00000380413	AGAP3	4	1	2
ENSG00000188234	ENSP00000392513	AGAP4	13	1	1
ENSG00000172650	ENSP00000363207	AGAP5	27	4	1
ENSG00000204149	ENSP00000400972	AGAP6	79	7	1
ENSG00000204169	ENSP00000363208	AGAP7	98	9	2
ENSG00000174194	ENSP00000415452	AGAP8	25	3	1
ENSG00000198035	ENSP00000403270	AGAP9	1	1	1
ENSG00000166748	ENSP00000413001	AGBL1	117	8	1
ENSG00000165923	ENSP00000435582	AGBL2	52	3	2
ENSG00000146856	ENSP00000388275	AGBL3	60	4	3
ENSG00000186094	ENSP00000360905	AGBL4	35	3	1
ENSG00000084693	ENSP00000353249	AGBL5	36	1	1
ENSG00000204305	ENSP00000364217	AGER	23	2	1
ENSG00000173744	ENSP00000387282	AGFG1	27	1	1
ENSG00000106351	ENSP00000300176	AGFG2	26	4	1
ENSG00000164252	ENSP00000316109	AGGF1	25	2	1
ENSG00000006530	ENSP00000347581	AGK	33	1	1
ENSG00000162688	ENSP00000294724	AGL	98	6	1
ENSG00000116771	ENSP00000364986	AGMAT	30	3	1
ENSG00000187546	ENSP00000341662	AGMO	61	3	1
ENSG00000092847	ENSP00000362300	AGO1	8	1	1
ENSG00000123908	ENSP00000220592	AGO2	6	1	1
ENSG00000126070	ENSP00000362287	AGO3	9	1	1
ENSG00000134698	ENSP00000362306	AGO4	17	1	1
ENSG00000204310	ENSP00000378877	AGPAT1	6	1	1
ENSG00000169692	ENSP00000360761	AGPAT2	41	2	1
ENSG00000160216	ENSP00000381140	AGPAT3	13	1	1
ENSG00000026652	ENSP00000314036	AGPAT4	14	1	1
ENSG00000155189	ENSP00000285518	AGPAT5	27	2	1
ENSG00000158669	ENSP00000380184	AGPAT6	6	1	1
ENSG00000138678	ENSP00000378651	AGPAT9	26	2	1
ENSG00000018510	ENSP00000264167	AGPS	11	1	1
ENSG00000106541	ENSP00000391490	AGR2	5	1	1
ENSG00000173467	ENSP00000308606	AGR3	13	1	1
ENSG00000188157	ENSP00000368678	AGRN	175	5	1
ENSG00000159723	ENSP00000290953	AGRP	14	2	1
ENSG00000135744	ENSP00000355627	AGT	41	3	2
ENSG00000135049	ENSP00000365251	AGTPBP1	44	2	1
ENSG00000144891	ENSP00000443186	AGTR1	20	1	1
ENSG00000180772	ENSP00000360973	AGTR2	17	2	1
ENSG00000177674	ENSP00000319713	AGTRAP	11	1	1
ENSG00000172482	ENSP00000302620	AGXT	43	6	1
ENSG00000113492	ENSP00000231420	AGXT2	70	13	21
ENSG00000153207	ENSP00000355465	AHCTF1	141	6	2
ENSG00000101444	ENSP00000217426	AHCY	22	1	1
ENSG00000168710	ENSP00000358814	AHCYL1	10	2	1
ENSG00000158467	ENSP00000315931	AHCYL2	12	1	1
ENSG00000126705	ENSP00000363123	AHDC1	69	3	8
ENSG00000135541	ENSP00000356774	AHI1	71	3	1
ENSG00000124942	ENSP00000367263	AHNAK	376	8	NULL
ENSG00000185567	ENSP00000353114	AHNAK2	2214	7	4
ENSG00000106546	ENSP00000242057	AHR	41	3	1
ENSG00000063438	ENSP00000323816	AHRR	72	5	1
ENSG00000100591	ENSP00000216479	AHSA1	7	1	1
ENSG00000173209	ENSP00000377970	AHSA2	21	2	1
ENSG00000145192	ENSP00000393887	AHSG	33	4	2
ENSG00000169877	ENSP00000307199	AHSP	14	2	1
ENSG00000111732	ENSP00000229335	AICDA	9	1	1
ENSG00000186063	ENSP00000339161	AIDA	7	1	1
ENSG00000204472	ENSP00000365227	AIF1	10	2	1
ENSG00000126878	ENSP00000361383	AIF1L	12	2	1
ENSG00000156709	ENSP00000287295	AIFM1	17	1	1
ENSG00000042286	ENSP00000312370	AIFM2	32	3	1
ENSG00000183773	ENSP00000382120	AIFM3	49	3	1
ENSG00000146416	ENSP00000350509	AIG1	6	1	1
ENSG00000112297	ENSP00000358062	AIM1	168	11	4
ENSG00000176092	ENSP00000433931	AIM1L	71	4	2
ENSG00000163568	ENSP00000357112	AIM2	21	4	1
ENSG00000164022	ENSP00000378191	AIMP1	19	4	1
ENSG00000106305	ENSP00000223029	AIMP2	24	2	1
ENSG00000110711	ENSP00000279146	AIP	29	2	8
ENSG00000129221	ENSP00000370521	AIPL1	43	3	1
ENSG00000160224	ENSP00000291582	AIRE	52	2	1
ENSG00000196581	ENSP00000367433	AJAP1	30	3	1
ENSG00000129474	ENSP00000262713	AJUBA	23	1	1
ENSG00000106992	ENSP00000362271	AK1	14	3	1
ENSG00000004455	ENSP00000346921	AK2	17	1	1
ENSG00000147853	ENSP00000371230	AK3	19	1	1
ENSG00000162433	ENSP00000378743	AK4	17	2	1
ENSG00000154027	ENSP00000346577	AK5	25	2	2
ENSG00000140057	ENSP00000267584	AK7	56	4	3
ENSG00000165695	ENSP00000298545	AK8	34	3	1
ENSG00000155085	ENSP00000410186	AK9	103	9	1
ENSG00000121057	ENSP00000337736	AKAP1	64	5	1
ENSG00000108599	ENSP00000225737	AKAP10	39	4	1
ENSG00000023516	ENSP00000025301	AKAP11	95	5	1
ENSG00000131016	ENSP00000384537	AKAP12	182	11	2
ENSG00000170776	ENSP00000354718	AKAP13	249	14	1
ENSG00000186471	ENSP00000360485	AKAP14	6	1	1
ENSG00000197976	ENSP00000324827	AKAP17A	1	1	1
ENSG00000241978	ENSP00000451476	AKAP2	91	7	5
ENSG00000111254	ENSP00000440994	AKAP3	78	10	8
ENSG00000147081	ENSP00000351327	AKAP4	30	1	1
ENSG00000179841	ENSP00000378207	AKAP5	21	4	4
ENSG00000151320	ENSP00000280979	AKAP6	194	9	1
ENSG00000118507	ENSP00000405252	AKAP7	41	5	1
ENSG00000105127	ENSP00000269701	AKAP8	58	2	1
ENSG00000011243	ENSP00000380557	AKAP8L	24	1	NULL
ENSG00000127914	ENSP00000348573	AKAP9	208	7	31
ENSG00000166452	ENSP00000310459	AKIP1	19	3	1
ENSG00000174574	ENSP00000392678	AKIRIN1	7	1	1
ENSG00000135334	ENSP00000257787	AKIRIN2	6	1	1
ENSG00000106948	ENSP00000303769	AKNA	160	14	6
ENSG00000162641	ENSP00000359018	AKNAD1	103	13	5
ENSG00000117448	ENSP00000361140	AKR1A1	30	2	1
ENSG00000085662	ENSP00000285930	AKR1B1	16	1	1
ENSG00000198074	ENSP00000352584	AKR1B10	29	4	4
ENSG00000227471	ENSP00000389289	AKR1B15	32	1	1
ENSG00000187134	ENSP00000370254	AKR1C1	29	1	1
ENSG00000151632	ENSP00000370129	AKR1C2	30	2	1
ENSG00000196139	ENSP00000369927	AKR1C3	51	5	2
ENSG00000198610	ENSP00000369814	AKR1C4	31	3	23
ENSG00000196326	ENSP00000417935	AKR1CL1	14	3	1
ENSG00000122787	ENSP00000242375	AKR1D1	16	1	1
ENSG00000165568	ENSP00000298375	AKR1E2	28	4	1
ENSG00000053371	ENSP00000235835	AKR7A2	44	7	1
ENSG00000162482	ENSP00000355377	AKR7A3	41	6	3
ENSG00000142208	ENSP00000451828	AKT1	11	1	1
ENSG00000204673	ENSP00000375711	AKT1S1	17	1	1
ENSG00000105221	ENSP00000375892	AKT2	12	1	1
ENSG00000117020	ENSP00000355497	AKT3	6	1	1
ENSG00000166971	ENSP00000378152	AKTIP	5	1	1
ENSG00000269155	ENSP00000470865	AL009178.1	8	2	1
ENSG00000223474	ENSP00000442451	AL020996.1	20	4	2
ENSG00000111780	ENSP00000450281	AL021546.6	23	1	1
ENSG00000268427	ENSP00000470616	AL022328.1	5	1	1
ENSG00000268402	ENSP00000471423	AL031320.1	2	1	1
ENSG00000214854	ENSP00000409202	AL031590.1	5	1	1
ENSG00000268111	ENSP00000472507	AL031663.1	5	2	1
ENSG00000269549	ENSP00000469758	AL031663.2	2	1	1
ENSG00000267882	ENSP00000469204	AL031666.2	12	3	1
ENSG00000176515	ENSP00000320396	AL033381.1	9	1	1
ENSG00000268302	ENSP00000472703	AL035252.1	5	1	1
ENSG00000268332	ENSP00000469625	AL035406.1	5	1	1
ENSG00000268275	ENSP00000472332	AL035588.1	1	1	1
ENSG00000269104	ENSP00000473112	AL035681.1	2	1	1
ENSG00000268818	ENSP00000471799	AL049747.1	2	1	1
ENSG00000268702	ENSP00000473101	AL049829.1	2	2	1
ENSG00000224997	ENSP00000412792	AL049840.1	8	1	1
ENSG00000256715	ENSP00000444145	AL050302.1	7	2	1
ENSG00000269011	ENSP00000473030	AL050303.1	1	1	1
ENSG00000225683	ENSP00000416229	AL078585.1	15	5	3
ENSG00000203863	ENSP00000358486	AL079342.1	7	1	1
ENSG00000269407	ENSP00000471400	AL096677.1	1	1	1
ENSG00000269709	ENSP00000470342	AL109659.1	23	3	1
ENSG00000268552	ENSP00000471178	AL109927.1	5	2	1
ENSG00000267918	ENSP00000468959	AL117190.2	5	1	1
ENSG00000269375	ENSP00000470752	AL117190.3	5	1	1
ENSG00000267848	ENSP00000471917	AL118506.1	16	2	1
ENSG00000268628	ENSP00000472431	AL121761.2	9	1	1
ENSG00000269650	ENSP00000472986	AL121895.1	3	1	1
ENSG00000269117	ENSP00000469222	AL121901.1	6	1	1
ENSG00000234188	ENSP00000415795	AL121963.1	13	1	1
ENSG00000268466	ENSP00000471496	AL132989.1	3	1	1
ENSG00000267849	ENSP00000470201	AL133262.1	5	3	1
ENSG00000269120	ENSP00000469982	AL133318.1	5	1	1
ENSG00000268657	ENSP00000472226	AL133373.1	11	4	2
ENSG00000235705	ENSP00000475936	AL133481.1	45	5	1
ENSG00000215306	ENSP00000382861	AL135998.1	1	1	1
ENSG00000212673	ENSP00000375181	AL136115.1	10	2	1
ENSG00000215462	ENSP00000383246	AL136218.1	5	1	1
ENSG00000269279	ENSP00000472121	AL136376.1	6	4	1
ENSG00000203630	ENSP00000440123	AL136531.1	12	2	1
ENSG00000268130	ENSP00000471482	AL137002.1	2	1	1
ENSG00000269515	ENSP00000469502	AL137026.1	3	2	1
ENSG00000226209	ENSP00000440385	AL138764.1	8	2	1
ENSG00000215549	ENSP00000383399	AL138815.1	1	1	1
ENSG00000268344	ENSP00000469960	AL138815.2	9	1	1
ENSG00000269624	ENSP00000470570	AL138847.1	12	1	1
ENSG00000268735	ENSP00000472033	AL139080.1	4	4	1
ENSG00000253459	ENSP00000438796	AL139099.1	12	2	1
ENSG00000248458	ENSP00000443359	AL139147.1	16	4	2
ENSG00000214479	ENSP00000381437	AL139333.1	2	1	1
ENSG00000269223	ENSP00000472195	AL158091.1	11	1	1
ENSG00000269305	ENSP00000472943	AL158147.2	3	1	1
ENSG00000268457	ENSP00000469436	AL160175.1	5	1	1
ENSG00000268482	ENSP00000471028	AL160274.1	4	3	1
ENSG00000269064	ENSP00000471495	AL160286.1	9	4	2
ENSG00000268155	ENSP00000470600	AL161450.1	3	1	1
ENSG00000268925	ENSP00000470581	AL161645.2	5	1	1
ENSG00000267987	ENSP00000472130	AL161784.1	6	1	1
ENSG00000212670	ENSP00000375174	AL161915.1	7	1	1
ENSG00000214645	ENSP00000381711	AL162389.1	1	1	1
ENSG00000234631	ENSP00000394135	AL162407.1	12	1	1
ENSG00000269738	ENSP00000469324	AL162424.1	1	1	1
ENSG00000234237	ENSP00000440911	AL162431.1	4	2	2
ENSG00000268851	ENSP00000470175	AL162851.1	1	1	1
ENSG00000259171	ENSP00000477037	AL163636.6	3	1	1
ENSG00000215902	ENSP00000362959	AL353354.1	4	1	1
ENSG00000269804	ENSP00000469162	AL353354.2	6	1	1
ENSG00000269879	ENSP00000470698	AL353583.1	8	1	1
ENSG00000228537	ENSP00000415273	AL353608.1	1	1	1
ENSG00000233889	ENSP00000392610	AL353698.1	4	1	1
ENSG00000227921	ENSP00000394705	AL353791.1	2	1	1
ENSG00000268578	ENSP00000471317	AL354718.1	5	2	1
ENSG00000269591	ENSP00000471824	AL354808.2	5	3	1
ENSG00000215615	ENSP00000383520	AL354822.1	1	1	1
ENSG00000215428	ENSP00000277491	AL354898.1	31	4	1
ENSG00000227164	ENSP00000405722	AL354993.1	7	1	1
ENSG00000177596	ENSP00000316959	AL355390.1	9	4	1
ENSG00000224474	ENSP00000401102	AL355490.1	5	1	1
ENSG00000268421	ENSP00000471519	AL355531.2	28	4	14
ENSG00000269766	ENSP00000471113	AL356215.1	1	1	1
ENSG00000225996	ENSP00000437481	AL356356.1	4	1	1
ENSG00000212857	ENSP00000375387	AL356585.1	1	1	1
ENSG00000248835	ENSP00000438279	AL357673.1	10	1	1
ENSG00000269295	ENSP00000469112	AL358113.1	7	2	1
ENSG00000267802	ENSP00000473073	AL358333.1	9	3	1
ENSG00000268211	ENSP00000470415	AL359091.2	15	4	1
ENSG00000204038	ENSP00000348738	AL359195.1	69	7	3
ENSG00000269494	ENSP00000470808	AL359693.1	9	1	1
ENSG00000205850	ENSP00000396192	AL359736.1	5	2	1
ENSG00000205740	ENSP00000370875	AL359878.1	12	3	2
ENSG00000196979	ENSP00000351598	AL360004.1	10	3	1
ENSG00000215642	ENSP00000446137	AL360154.1	1	1	1
ENSG00000268882	ENSP00000471801	AL360181.1	3	1	1
ENSG00000203286	ENSP00000382846	AL365202.1	7	2	1
ENSG00000269408	ENSP00000469761	AL390778.1	277	24	1
ENSG00000212928	ENSP00000375470	AL391152.1	5	2	1
ENSG00000204049	ENSP00000361463	AL391421.1	11	1	1
ENSG00000268059	ENSP00000472493	AL441883.1	7	1	1
ENSG00000176134	ENSP00000316590	AL445665.1	1	1	1
ENSG00000226974	ENSP00000443634	AL445989.1	16	3	1
ENSG00000189275	ENSP00000340261	AL450307.1	31	4	2
ENSG00000232866	ENSP00000472927	AL513478.1	9	2	1
ENSG00000187461	ENSP00000452943	AL583828.1	14	3	3
ENSG00000269753	ENSP00000469612	AL589739.1	27	5	3
ENSG00000240510	ENSP00000437574	AL589765.1	4	1	1
ENSG00000268781	ENSP00000469428	AL590235.1	12	1	1
ENSG00000268172	ENSP00000470355	AL590452.1	4	1	1
ENSG00000268146	ENSP00000471578	AL590483.1	14	2	1
ENSG00000268276	ENSP00000470699	AL590523.1	1	1	1
ENSG00000269620	ENSP00000472874	AL590560.1	6	1	1
ENSG00000232850	ENSP00000410261	AL590708.2	18	3	1
ENSG00000268387	ENSP00000472646	AL590714.1	3	1	1
ENSG00000203301	ENSP00000443317	AL590822.1	21	4	3
ENSG00000269554	ENSP00000473177	AL590822.2	11	2	1
ENSG00000213121	ENSP00000442163	AL590867.1	17	3	1
ENSG00000214239	ENSP00000380994	AL591025.1	2	1	1
ENSG00000269337	ENSP00000471858	AL591479.1	1	1	1
ENSG00000215020	ENSP00000363376	AL591684.1	1	1	1
ENSG00000268154	ENSP00000470637	AL591806.1	4	2	1
ENSG00000233094	ENSP00000414037	AL592170.1	1	1	1
ENSG00000220023	ENSP00000409722	AL592183.1	1	1	1
ENSG00000231360	ENSP00000438251	AL592284.1	8	1	1
ENSG00000268662	ENSP00000472203	AL596220.1	10	6	1
ENSG00000229631	ENSP00000357356	AL603926.1	1	1	1
ENSG00000215033	ENSP00000334090	AL603965.1	1	1	1
ENSG00000268141	ENSP00000470180	AL606500.1	1	1	1
ENSG00000267884	ENSP00000472192	AL626787.1	15	3	1
ENSG00000197502	ENSP00000351653	AL627171.1	4	1	1
ENSG00000269832	ENSP00000472930	AL627171.2	5	1	1
ENSG00000237683	ENSP00000473460	AL627309.1	18	1	1
ENSG00000268179	ENSP00000471152	AL645608.1	15	3	1
ENSG00000269308	ENSP00000470877	AL645608.2	2	1	1
ENSG00000215014	ENSP00000407048	AL645728.1	9	1	1
ENSG00000227839	ENSP00000401471	AL645730.2	6	1	1
ENSG00000268923	ENSP00000472615	AL645922.1	5	2	1
ENSG00000268365	ENSP00000472840	AL646016.1	5	1	1
ENSG00000269831	ENSP00000468859	AL669831.1	4	2	1
ENSG00000268996	ENSP00000469193	AL807752.1	6	1	1
ENSG00000230610	ENSP00000413395	AL929472.1	1	1	1
ENSG00000236029	ENSP00000405700	AL953854.2	1	1	1
ENSG00000148218	ENSP00000386284	ALAD	16	2	1
ENSG00000023330	ENSP00000378416	ALAS1	24	1	1
ENSG00000158578	ENSP00000332369	ALAS2	22	1	1
ENSG00000163631	ENSP00000295897	ALB	28	1	1
ENSG00000170017	ENSP00000305988	ALCAM	36	4	1
ENSG00000161618	ENSP00000293350	ALDH16A1	73	3	1
ENSG00000059573	ENSP00000360268	ALDH18A1	35	3	1
ENSG00000165092	ENSP00000297785	ALDH1A1	27	1	1
ENSG00000128918	ENSP00000249750	ALDH1A2	20	2	1
ENSG00000184254	ENSP00000332256	ALDH1A3	25	2	1
ENSG00000137124	ENSP00000366927	ALDH1B1	55	5	4
ENSG00000144908	ENSP00000273450	ALDH1L1	86	10	1
ENSG00000136010	ENSP00000258494	ALDH1L2	46	1	1
ENSG00000111275	ENSP00000261733	ALDH2	27	2	1
ENSG00000108602	ENSP00000411821	ALDH3A1	47	5	3
ENSG00000072210	ENSP00000345774	ALDH3A2	24	2	1
ENSG00000006534	ENSP00000474034	ALDH3B1	11	2	NULL
ENSG00000132746	ENSP00000255084	ALDH3B2	63	7	NULL
ENSG00000159423	ENSP00000364490	ALDH4A1	61	6	1
ENSG00000112294	ENSP00000314649	ALDH5A1	44	3	1
ENSG00000119711	ENSP00000450436	ALDH6A1	18	1	1
ENSG00000164904	ENSP00000387123	ALDH7A1	28	3	1
ENSG00000118514	ENSP00000265605	ALDH8A1	35	2	1
ENSG00000143149	ENSP00000346827	ALDH9A1	33	4	1
ENSG00000149925	ENSP00000378669	ALDOA	27	1	1
ENSG00000136872	ENSP00000363988	ALDOB	30	1	1
ENSG00000109107	ENSP00000226253	ALDOC	21	1	1
ENSG00000033011	ENSP00000262374	ALG1	48	4	1
ENSG00000139133	ENSP00000266483	ALG10	17	1	1
ENSG00000175548	ENSP00000310120	ALG10B	40	6	2
ENSG00000253710	ENSP00000430236	ALG11	23	2	1
ENSG00000182858	ENSP00000333813	ALG12	26	3	1
ENSG00000101901	ENSP00000378260	ALG13	30	1	1
ENSG00000172339	ENSP00000359224	ALG14	15	1	1
ENSG00000189366	ENSP00000340009	ALG1L	41	4	1
ENSG00000119523	ENSP00000417764	ALG2	22	3	1
ENSG00000214160	ENSP00000380793	ALG3	30	1	1
ENSG00000120697	ENSP00000239891	ALG5	15	1	1
ENSG00000088035	ENSP00000360149	ALG6	27	4	2
ENSG00000159063	ENSP00000299626	ALG8	28	2	1
ENSG00000086848	ENSP00000435517	ALG9	22	3	1
ENSG00000171094	ENSP00000373700	ALK	129	5	6
ENSG00000100601	ENSP00000216489	ALKBH1	25	2	1
ENSG00000189046	ENSP00000398181	ALKBH2	18	2	1
ENSG00000166199	ENSP00000302232	ALKBH3	19	2	1
ENSG00000160993	ENSP00000292566	ALKBH4	22	2	1
ENSG00000091542	ENSP00000382091	ALKBH5	7	1	1
ENSG00000239382	ENSP00000368152	ALKBH6	11	1	1
ENSG00000125652	ENSP00000245812	ALKBH7	16	2	1
ENSG00000137760	ENSP00000415885	ALKBH8	58	2	1
ENSG00000151360	ENSP00000252505	ALLC	46	5	1
ENSG00000116127	ENSP00000264448	ALMS1	318	12	NULL
ENSG00000108839	ENSP00000251535	ALOX12	40	3	3
ENSG00000179477	ENSP00000315167	ALOX12B	26	2	1
ENSG00000161905	ENSP00000458832	ALOX15	54	3	1
ENSG00000179593	ENSP00000369530	ALOX15B	81	7	2
ENSG00000012779	ENSP00000363512	ALOX5	37	2	1
ENSG00000132965	ENSP00000369858	ALOX5AP	4	1	1
ENSG00000179148	ENSP00000314879	ALOXE3	69	7	1
ENSG00000163295	ENSP00000295463	ALPI	47	2	1
ENSG00000073331	ENSP00000398048	ALPK1	107	7	2
ENSG00000198796	ENSP00000354991	ALPK2	278	12	114
ENSG00000136383	ENSP00000258888	ALPK3	158	10	2
ENSG00000162551	ENSP00000363973	ALPL	26	4	1
ENSG00000163283	ENSP00000375881	ALPP	56	7	2
ENSG00000163286	ENSP00000295453	ALPPL2	70	8	2
ENSG00000003393	ENSP00000264276	ALS2	81	4	2
ENSG00000178038	ENSP00000313670	ALS2CL	87	3	1
ENSG00000155754	ENSP00000409937	ALS2CR11	116	6	17
ENSG00000155749	ENSP00000385098	ALS2CR12	37	2	2
ENSG00000180318	ENSP00000315417	ALX1	15	2	1
ENSG00000156150	ENSP00000358807	ALX3	19	1	1
ENSG00000052850	ENSP00000332744	ALX4	26	4	1
ENSG00000183684	ENSP00000421592	ALYREF	6	1	1
ENSG00000242110	ENSP00000371517	AMACR	47	10	2
ENSG00000178522	ENSP00000313809	AMBN	57	8	1
ENSG00000106927	ENSP00000265132	AMBP	28	2	1
ENSG00000110497	ENSP00000318313	AMBRA1	32	1	1
ENSG00000123505	ENSP00000357880	AMD1	11	1	1
ENSG00000139344	ENSP00000266736	AMDHD1	30	3	2
ENSG00000162066	ENSP00000391596	AMDHD2	35	2	1
ENSG00000125363	ENSP00000370088	AMELX	8	2	1
ENSG00000099721	ENSP00000215479	AMELY	1	1	1
ENSG00000184675	ENSP00000329117	AMER1	56	3	1
ENSG00000165566	ENSP00000426528	AMER2	38	2	1
ENSG00000178171	ENSP00000392700	AMER3	63	4	6
ENSG00000159461	ENSP00000290649	AMFR	19	1	1
ENSG00000104899	ENSP00000221496	AMH	59	2	3
ENSG00000135409	ENSP00000257863	AMHR2	26	1	1
ENSG00000160593	ENSP00000348635	AMICA1	31	4	2
ENSG00000181754	ENSP00000358880	AMIGO1	8	2	1
ENSG00000139211	ENSP00000266581	AMIGO2	23	1	1
ENSG00000176020	ENSP00000439268	AMIGO3	38	1	1
ENSG00000101935	ENSP00000262844	AMMECR1	9	1	1
ENSG00000144233	ENSP00000272647	AMMECR1L	8	1	1
ENSG00000166126	ENSP00000299155	AMN	27	2	1
ENSG00000151743	ENSP00000281471	AMN1	8	1	1
ENSG00000126016	ENSP00000361027	AMOT	50	2	1
ENSG00000166025	ENSP00000387739	AMOTL1	43	2	1
ENSG00000114019	ENSP00000249883	AMOTL2	75	4	2
ENSG00000116748	ENSP00000430075	AMPD1	68	3	1
ENSG00000116337	ENSP00000256578	AMPD2	31	2	1
ENSG00000133805	ENSP00000379802	AMPD3	40	3	1
ENSG00000078053	ENSP00000348602	AMPH	31	3	1
ENSG00000145020	ENSP00000273588	AMT	18	1	1
ENSG00000187689	ENSP00000341013	AMTN	22	5	1
ENSG00000237763	ENSP00000359100	AMY1A	6	1	1
ENSG00000174876	ENSP00000330484	AMY1B	6	1	1
ENSG00000187733	ENSP00000359096	AMY1C	3	1	1
ENSG00000243480	ENSP00000397582	AMY2A	32	3	1
ENSG00000240038	ENSP00000354610	AMY2B	54	2	1
ENSG00000174945	ENSP00000308149	AMZ1	87	2	1
ENSG00000196704	ENSP00000352976	AMZ2	27	3	2
ENSG00000153107	ENSP00000339109	ANAPC1	62	1	1
ENSG00000164162	ENSP00000423995	ANAPC10	5	1	1
ENSG00000141552	ENSP00000349957	ANAPC11	15	1	1
ENSG00000129055	ENSP00000421842	ANAPC13	4	1	1
ENSG00000110200	ENSP00000227618	ANAPC15	9	1	1
ENSG00000166295	ENSP00000299381	ANAPC16	3	1	1
ENSG00000176248	ENSP00000314004	ANAPC2	35	1	1
ENSG00000053900	ENSP00000318775	ANAPC4	24	2	1
ENSG00000089053	ENSP00000261819	ANAPC5	25	1	1
ENSG00000196510	ENSP00000394394	ANAPC7	23	3	1
ENSG00000214274	ENSP00000336762	ANG	14	1	1
ENSG00000013523	ENSP00000251089	ANGEL1	37	3	1
ENSG00000174606	ENSP00000355929	ANGEL2	23	1	1
ENSG00000154188	ENSP00000428340	ANGPT1	14	1	1
ENSG00000091879	ENSP00000314897	ANGPT2	28	1	1
ENSG00000101280	ENSP00000371347	ANGPT4	34	4	1
ENSG00000116194	ENSP00000234816	ANGPTL1	32	1	1
ENSG00000136859	ENSP00000362524	ANGPTL2	24	2	1
ENSG00000132855	ENSP00000360170	ANGPTL3	24	2	1
ENSG00000167772	ENSP00000301455	ANGPTL4	43	3	1
ENSG00000187151	ENSP00000335255	ANGPTL5	39	2	6
ENSG00000130812	ENSP00000253109	ANGPTL6	36	1	1
ENSG00000171819	ENSP00000366015	ANGPTL7	25	2	1
ENSG00000227059	ENSP00000439513	ANHX	30	4	2
ENSG00000029534	ENSP00000265709	ANK1	100	4	1
ENSG00000145362	ENSP00000349588	ANK2	194	7	1
ENSG00000151150	ENSP00000280772	ANK3	216	8	1
ENSG00000151687	ENSP00000427882	ANKAR	84	6	5
ENSG00000166839	ENSP00000369579	ANKDD1A	47	2	1
ENSG00000189045	ENSP00000471417	ANKDD1B	81	10	3
ENSG00000132623	ENSP00000367631	ANKEF1	48	4	1
ENSG00000153930	ENSP00000321627	ANKFN1	56	3	2
ENSG00000185722	ENSP00000459943	ANKFY1	43	1	1
ENSG00000154122	ENSP00000284268	ANKH	14	1	1
ENSG00000131503	ENSP00000297183	ANKHD1	82	1	1
ENSG00000254996	ENSP00000432016	ANKHD1-EIF4EBP3	82	1	1
ENSG00000001629	ENSP00000265742	ANKIB1	31	2	1
ENSG00000170209	ENSP00000306678	ANKK1	99	9	1
ENSG00000160117	ENSP00000377971	ANKLE1	89	7	2
ENSG00000176915	ENSP00000350686	ANKLE2	75	7	1
ENSG00000144504	ENSP00000375847	ANKMY1	99	7	1
ENSG00000106524	ENSP00000303570	ANKMY2	23	2	1
ENSG00000164331	ENSP00000296785	ANKRA2	11	1	1
ENSG00000148677	ENSP00000360762	ANKRD1	21	1	1
ENSG00000088448	ENSP00000267339	ANKRD10	15	2	1
ENSG00000167522	ENSP00000301030	ANKRD11	166	5	3
ENSG00000101745	ENSP00000262126	ANKRD12	96	7	2
ENSG00000076513	ENSP00000261739	ANKRD13A	15	2	1
ENSG00000198720	ENSP00000378328	ANKRD13B	14	1	1
ENSG00000118454	ENSP00000359982	ANKRD13C	15	1	1
ENSG00000172932	ENSP00000427130	ANKRD13D	20	1	1
ENSG00000134461	ENSP00000369436	ANKRD16	23	4	2
ENSG00000132466	ENSP00000351416	ANKRD17	51	1	1
ENSG00000180071	ENSP00000382610	ANKRD18A	155	10	1
ENSG00000230453	ENSP00000290943	ANKRD18B	96	6	2
ENSG00000165887	ENSP00000306163	ANKRD2	34	2	1
ENSG00000196774	ENSP00000366697	ANKRD20A1	29	5	1
ENSG00000183148	ENSP00000366826	ANKRD20A2	14	2	1
ENSG00000132498	ENSP00000254835	ANKRD20A3	6	1	1
ENSG00000172014	ENSP00000349891	ANKRD20A4	67	8	1
ENSG00000152766	ENSP00000360998	ANKRD22	10	3	1
ENSG00000163126	ENSP00000321679	ANKRD23	28	2	1
ENSG00000089847	ENSP00000471252	ANKRD24	105	10	2
ENSG00000107890	ENSP00000365255	ANKRD26	109	9	4
ENSG00000105186	ENSP00000304292	ANKRD27	70	3	1
ENSG00000206560	ENSP00000382379	ANKRD28	38	2	1
ENSG00000154065	ENSP00000468354	ANKRD29	17	1	1
ENSG00000148513	ENSP00000354432	ANKRD30A	161	11	1
ENSG00000180777	ENSP00000351875	ANKRD30B	109	7	4
ENSG00000145700	ENSP00000427262	ANKRD31	100	12	1
ENSG00000133302	ENSP00000265140	ANKRD32	48	2	1
ENSG00000167612	ENSP00000301190	ANKRD33	33	7	1
ENSG00000164236	ENSP00000296657	ANKRD33B	27	4	1
ENSG00000181039	ENSP00000314103	ANKRD34A	10	1	1
ENSG00000189127	ENSP00000339802	ANKRD34B	34	2	2
ENSG00000235711	ENSP00000401089	ANKRD34C	19	1	1
ENSG00000198483	ENSP00000347802	ANKRD35	89	6	4
ENSG00000135976	ENSP00000391950	ANKRD36	252	18	45
ENSG00000186352	ENSP00000335147	ANKRD37	16	2	1
ENSG00000213337	ENSP00000377170	ANKRD39	14	1	1
ENSG00000154945	ENSP00000285243	ANKRD40	15	2	1
ENSG00000137494	ENSP00000377051	ANKRD42	22	2	1
ENSG00000065413	ENSP00000387233	ANKRD44	10	2	1
ENSG00000183831	ENSP00000331268	ANKRD45	13	2	1
ENSG00000186106	ENSP00000429015	ANKRD46	4	1	1
ENSG00000168876	ENSP00000440396	ANKRD49	12	1	1
ENSG00000151458	ENSP00000425658	ANKRD50	50	1	1
ENSG00000139645	ENSP00000267116	ANKRD52	28	2	1
ENSG00000144031	ENSP00000353796	ANKRD53	57	7	1
ENSG00000100124	ENSP00000215941	ANKRD54	17	1	1
ENSG00000164512	ENSP00000342295	ANKRD55	35	2	1
ENSG00000135299	ENSP00000430985	ANKRD6	57	7	4
ENSG00000124227	ENSP00000396747	ANKRD60	40	6	3
ENSG00000157999	ENSP00000386502	ANKRD61	37	6	1
ENSG00000181626	ENSP00000467740	ANKRD62	50	6	1
ENSG00000230778	ENSP00000399547	ANKRD63	17	2	3
ENSG00000235098	ENSP00000445688	ANKRD65	52	5	1
ENSG00000230062	ENSP00000454770	ANKRD66	20	2	1
ENSG00000106013	ENSP00000265224	ANKRD7	12	1	1
ENSG00000156381	ENSP00000286918	ANKRD9	7	1	1
ENSG00000064999	ENSP00000353518	ANKS1A	62	3	4
ENSG00000185046	ENSP00000449629	ANKS1B	42	4	1
ENSG00000168096	ENSP00000304586	ANKS3	72	4	1
ENSG00000175311	ENSP00000308772	ANKS4B	20	2	1
ENSG00000165138	ENSP00000297837	ANKS6	52	3	2
ENSG00000206199	ENSP00000387907	ANKUB1	48	5	1
ENSG00000163516	ENSP00000321617	ANKZF1	60	6	1
ENSG00000011426	ENSP00000265748	ANLN	78	5	1
ENSG00000131620	ENSP00000347454	ANO1	53	4	1
ENSG00000160746	ENSP00000292246	ANO10	47	5	2
ENSG00000047617	ENSP00000314048	ANO2	93	6	1
ENSG00000134343	ENSP00000256737	ANO3	29	1	1
ENSG00000151572	ENSP00000376705	ANO4	26	3	1
ENSG00000171714	ENSP00000315371	ANO5	56	2	1
ENSG00000177119	ENSP00000409126	ANO6	49	2	1
ENSG00000146205	ENSP00000274979	ANO7	139	11	1
ENSG00000074855	ENSP00000159087	ANO8	44	2	1
ENSG00000185101	ENSP00000332788	ANO9	64	8	NULL
ENSG00000140350	ENSP00000417864	ANP32A	5	1	1
ENSG00000136938	ENSP00000345848	ANP32B	6	1	1
ENSG00000139223	ENSP00000266594	ANP32D	13	2	1
ENSG00000143401	ENSP00000324074	ANP32E	9	2	1
ENSG00000166825	ENSP00000300060	ANPEP	101	10	1
ENSG00000169604	ENSP00000301945	ANTXR1	19	2	1
ENSG00000163297	ENSP00000306185	ANTXR2	25	3	2
ENSG00000198250	ENSP00000455449	ANTXRL	99	6	1
ENSG00000135046	ENSP00000366109	ANXA1	20	1	1
ENSG00000109511	ENSP00000352248	ANXA10	19	2	2
ENSG00000122359	ENSP00000398610	ANXA11	50	3	1
ENSG00000104537	ENSP00000262219	ANXA13	45	6	2
ENSG00000182718	ENSP00000346032	ANXA2	20	2	1
ENSG00000177721	ENSP00000315915	ANXA2R	17	2	1
ENSG00000138772	ENSP00000264908	ANXA3	31	4	1
ENSG00000196975	ENSP00000377833	ANXA4	22	3	1
ENSG00000164111	ENSP00000296511	ANXA5	17	1	1
ENSG00000197043	ENSP00000346550	ANXA6	47	1	1
ENSG00000138279	ENSP00000362010	ANXA7	38	1	1
ENSG00000165390	ENSP00000341674	ANXA8	1	1	1
ENSG00000150165	ENSP00000352101	ANXA8L1	1	1	1
ENSG00000186807	ENSP00000363395	ANXA8L2	9	1	1
ENSG00000143412	ENSP00000357943	ANXA9	36	3	1
ENSG00000136250	ENSP00000258749	AOAH	48	4	1
ENSG00000002726	ENSP00000418614	AOC1	65	5	NULL
ENSG00000131480	ENSP00000253799	AOC2	56	1	1
ENSG00000131471	ENSP00000312326	AOC3	66	5	1
ENSG00000138356	ENSP00000363832	AOX1	86	3	1
ENSG00000265590	ENSP00000446874	AP000275.65	22	1	1
ENSG00000249624	ENSP00000388223	AP000295.9	41	2	2
ENSG00000268265	ENSP00000470605	AP000304.1	2	1	1
ENSG00000249209	ENSP00000394107	AP000304.12	15	1	1
ENSG00000243627	ENSP00000397039	AP000322.53	16	1	1
ENSG00000267954	ENSP00000469183	AP000349.1	21	4	1
ENSG00000251357	ENSP00000400325	AP000350.10	18	1	1
ENSG00000218537	ENSP00000383961	AP000350.4	12	3	2
ENSG00000176984	ENSP00000316101	AP000679.2	19	3	1
ENSG00000268098	ENSP00000469592	AP000688.1	2	1	1
ENSG00000267976	ENSP00000471309	AP000695.1	25	3	1
ENSG00000255537	ENSP00000434154	AP000708.1	18	4	1
ENSG00000256100	ENSP00000475957	AP000721.4	11	1	1
ENSG00000269601	ENSP00000470448	AP000758.1	2	2	1
ENSG00000173727	ENSP00000310146	AP000769.1	7	2	1
ENSG00000254667	ENSP00000435877	AP000783.1	11	1	1
ENSG00000187811	ENSP00000345469	AP000867.1	14	1	1
ENSG00000268467	ENSP00000472830	AP000889.3	9	1	1
ENSG00000215504	ENSP00000442192	AP000974.1	31	5	1
ENSG00000214305	ENSP00000381142	AP001024.1	6	2	1
ENSG00000214306	ENSP00000394731	AP001024.2	14	4	2
ENSG00000267913	ENSP00000470370	AP001055.1	23	5	3
ENSG00000268046	ENSP00000472487	AP001094.1	3	1	1
ENSG00000269570	ENSP00000470767	AP001350.1	4	1	1
ENSG00000269018	ENSP00000469244	AP001362.1	16	2	2
ENSG00000267937	ENSP00000469395	AP001421.1	3	2	1
ENSG00000235878	ENSP00000472234	AP001468.1	42	4	2
ENSG00000268856	ENSP00000471750	AP001579.1	3	2	1
ENSG00000228120	ENSP00000391357	AP001631.10	16	3	1
ENSG00000224130	ENSP00000402720	AP001652.1	10	1	1
ENSG00000254531	ENSP00000433534	AP001816.1	13	2	1
ENSG00000179038	ENSP00000404840	AP001885.1	4	1	1
ENSG00000268351	ENSP00000471871	AP001888.1	10	3	1
ENSG00000269042	ENSP00000472169	AP001925.1	2	1	1
ENSG00000204306	ENSP00000364222	AP002348.1	1	1	1
ENSG00000268602	ENSP00000472017	AP002353.1	1	1	1
ENSG00000268472	ENSP00000469810	AP002884.2	1	1	1
ENSG00000272790	ENSP00000476560	AP002884.3	24	3	1
ENSG00000268192	ENSP00000470764	AP002956.1	1	1	1
ENSG00000267981	ENSP00000469725	AP003041.2	8	1	1
ENSG00000268936	ENSP00000470409	AP003062.1	48	10	1
ENSG00000254614	ENSP00000435481	AP003068.23	10	3	1
ENSG00000269089	ENSP00000471839	AP003733.1	12	1	1
ENSG00000181908	ENSP00000325219	AP003774.4	13	2	1
ENSG00000215527	ENSP00000383358	AP005482.1	5	1	1
ENSG00000255284	ENSP00000436099	AP006621.5	14	1	1
ENSG00000138660	ENSP00000274000	AP1AR	14	1	1
ENSG00000100280	ENSP00000350199	AP1B1	28	1	13
ENSG00000166747	ENSP00000377148	AP1G1	22	1	1
ENSG00000213983	ENSP00000312442	AP1G2	57	3	1
ENSG00000072958	ENSP00000388996	AP1M1	4	1	1
ENSG00000129354	ENSP00000250244	AP1M2	23	1	1
ENSG00000106367	ENSP00000336666	AP1S1	5	1	1
ENSG00000182287	ENSP00000328789	AP1S2	3	1	1
ENSG00000152056	ENSP00000379891	AP1S3	13	1	1
ENSG00000196961	ENSP00000351926	AP2A1	23	1	1
ENSG00000183020	ENSP00000413234	AP2A2	20	1	1
ENSG00000006125	ENSP00000314414	AP2B1	7	1	1
ENSG00000161203	ENSP00000292807	AP2M1	1	1	1
ENSG00000042753	ENSP00000263270	AP2S1	2	1	1
ENSG00000132842	ENSP00000255194	AP3B1	52	2	1
ENSG00000103723	ENSP00000261722	AP3B2	34	2	1
ENSG00000065000	ENSP00000347416	AP3D1	66	2	1
ENSG00000185009	ENSP00000347408	AP3M1	15	1	1
ENSG00000070718	ENSP00000428787	AP3M2	14	1	1
ENSG00000177879	ENSP00000325369	AP3S1	6	1	1
ENSG00000157823	ENSP00000338777	AP3S2	15	1	1
ENSG00000134262	ENSP00000358582	AP4B1	56	4	1
ENSG00000081014	ENSP00000261842	AP4E1	59	4	1
ENSG00000221838	ENSP00000352603	AP4M1	31	2	1
ENSG00000100478	ENSP00000216366	AP4S1	15	1	1
ENSG00000254470	ENSP00000454303	AP5B1	71	4	1
ENSG00000053770	ENSP00000261558	AP5M1	22	5	1
ENSG00000125843	ENSP00000246041	AP5S1	19	1	1
ENSG00000242802	ENSP00000297562	AP5Z1	97	5	1
ENSG00000120868	ENSP00000448165	APAF1	49	2	1
ENSG00000107282	ENSP00000265381	APBA1	22	2	1
ENSG00000034053	ENSP00000453293	APBA2	38	2	1
ENSG00000011132	ENSP00000315136	APBA3	94	5	2
ENSG00000166313	ENSP00000299402	APBB1	34	1	1
ENSG00000077420	ENSP00000365411	APBB1IP	31	4	1
ENSG00000163697	ENSP00000427211	APBB2	41	2	2
ENSG00000113108	ENSP00000346378	APBB3	37	3	2
ENSG00000134982	ENSP00000413133	APC	131	3	2
ENSG00000115266	ENSP00000442954	APC2	112	5	1
ENSG00000154856	ENSP00000347433	APCDD1	37	2	1
ENSG00000198768	ENSP00000360191	APCDD1L	53	6	1
ENSG00000132703	ENSP00000255040	APCS	9	1	1
ENSG00000164062	ENSP00000296456	APEH	29	1	1
ENSG00000100823	ENSP00000216714	APEX1	24	2	1
ENSG00000169188	ENSP00000364126	APEX2	21	1	1
ENSG00000117362	ENSP00000358105	APH1A	8	2	1
ENSG00000138613	ENSP00000261879	APH1B	24	3	1
ENSG00000166181	ENSP00000431391	API5	11	1	1
ENSG00000149089	ENSP00000379133	APIP	23	5	2
ENSG00000175279	ENSP00000473509	APITD1	10	1	1
ENSG00000251503	ENSP00000383692	APITD1-CORT	10	1	1
ENSG00000169621	ENSP00000307004	APLF	45	5	1
ENSG00000171388	ENSP00000305464	APLN	6	1	1
ENSG00000134817	ENSP00000475344	APLNR	23	2	1
ENSG00000105290	ENSP00000221891	APLP1	31	1	1
ENSG00000084234	ENSP00000263574	APLP2	60	4	1
ENSG00000101474	ENSP00000217456	APMAP	36	3	1
ENSG00000118137	ENSP00000236850	APOA1	15	1	1
ENSG00000163382	ENSP00000357218	APOA1BP	13	2	2
ENSG00000158874	ENSP00000356969	APOA2	5	1	1
ENSG00000110244	ENSP00000350425	APOA4	51	4	2
ENSG00000110243	ENSP00000445002	APOA5	24	5	1
ENSG00000084674	ENSP00000233242	APOB	357	15	NULL
ENSG00000111701	ENSP00000229304	APOBEC1	17	2	2
ENSG00000124701	ENSP00000244669	APOBEC2	15	3	1
ENSG00000128383	ENSP00000384359	APOBEC3A	23	2	1
ENSG00000179750	ENSP00000327459	APOBEC3B	71	6	4
ENSG00000244509	ENSP00000355340	APOBEC3C	21	2	1
ENSG00000243811	ENSP00000216099	APOBEC3D	42	2	1
ENSG00000128394	ENSP00000309749	APOBEC3F	47	4	2
ENSG00000239713	ENSP00000385057	APOBEC3G	37	3	1
ENSG00000100298	ENSP00000385741	APOBEC3H	29	4	NULL
ENSG00000173627	ENSP00000310622	APOBEC4	20	4	1
ENSG00000184730	ENSP00000457539	APOBR	95	8	8
ENSG00000130208	ENSP00000465356	APOC1	8	1	1
ENSG00000234906	ENSP00000466775	APOC2	14	1	1
ENSG00000110245	ENSP00000227667	APOC3	5	1	1
ENSG00000267467	ENSP00000406381	APOC4	14	3	2
ENSG00000189058	ENSP00000345179	APOD	18	1	1
ENSG00000130203	ENSP00000252486	APOE	23	3	1
ENSG00000175336	ENSP00000381250	APOF	26	3	1
ENSG00000091583	ENSP00000205948	APOH	29	7	2
ENSG00000100342	ENSP00000317674	APOL1	41	8	2
ENSG00000128335	ENSP00000249066	APOL2	26	2	NULL
ENSG00000128284	ENSP00000344577	APOL3	41	7	2
ENSG00000100336	ENSP00000338260	APOL4	63	10	4
ENSG00000128313	ENSP00000249044	APOL5	41	7	1
ENSG00000221963	ENSP00000386280	APOL6	36	2	1
ENSG00000178878	ENSP00000324277	APOLD1	19	3	1
ENSG00000204444	ENSP00000365081	APOM	11	1	1
ENSG00000184831	ENSP00000368528	APOO	12	2	1
ENSG00000155008	ENSP00000362268	APOOL	27	1	1
ENSG00000256053	ENSP00000386485	APOPT1	17	4	1
ENSG00000142192	ENSP00000284981	APP	31	1	1
ENSG00000062725	ENSP00000083182	APPBP2	10	2	1
ENSG00000157500	ENSP00000288266	APPL1	36	2	1
ENSG00000136044	ENSP00000446917	APPL2	49	2	1
ENSG00000198931	ENSP00000367615	APRT	18	1	1
ENSG00000137074	ENSP00000369141	APTX	23	1	1
ENSG00000240583	ENSP00000311165	AQP1	22	3	1
ENSG00000250424	ENSP00000421315	AQP1	42	3	1
ENSG00000143595	ENSP00000318355	AQP10	13	3	1
ENSG00000178301	ENSP00000318770	AQP11	12	2	1
ENSG00000184945	ENSP00000337144	AQP12A	18	2	1
ENSG00000185176	ENSP00000384894	AQP12B	55	11	1
ENSG00000167580	ENSP00000199280	AQP2	10	1	1
ENSG00000165272	ENSP00000297991	AQP3	8	1	1
ENSG00000171885	ENSP00000372654	AQP4	22	2	1
ENSG00000161798	ENSP00000293599	AQP5	17	1	1
ENSG00000086159	ENSP00000320247	AQP6	27	3	1
ENSG00000165269	ENSP00000297988	AQP7	44	3	1
ENSG00000103375	ENSP00000219660	AQP8	26	3	1
ENSG00000103569	ENSP00000219919	AQP9	20	2	2
ENSG00000172901	ENSP00000350541	AQPEP	76	5	2
ENSG00000021776	ENSP00000156471	AQR	44	2	1
ENSG00000169083	ENSP00000363822	AR	36	2	1
ENSG00000078061	ENSP00000366244	ARAF	14	1	1
ENSG00000186635	ENSP00000377233	ARAP1	115	4	1
ENSG00000047365	ENSP00000302895	ARAP2	108	3	8
ENSG00000120318	ENSP00000239440	ARAP3	100	5	1
ENSG00000198576	ENSP00000349022	ARC	8	1	1
ENSG00000095139	ENSP00000264028	ARCN1	13	1	1
ENSG00000109321	ENSP00000379097	AREG	11	1	1
ENSG00000205595	ENSP00000370227	AREGB	7	2	1
ENSG00000119682	ENSP00000348714	AREL1	30	1	1
ENSG00000143761	ENSP00000440005	ARF1	2	1	1
ENSG00000134287	ENSP00000256682	ARF3	2	1	1
ENSG00000168374	ENSP00000306010	ARF4	1	1	1
ENSG00000004059	ENSP00000000233	ARF5	3	1	1
ENSG00000165527	ENSP00000298316	ARF6	1	1	1
ENSG00000101199	ENSP00000314615	ARFGAP1	33	1	1
ENSG00000149182	ENSP00000434442	ARFGAP2	41	2	1
ENSG00000242247	ENSP00000263245	ARFGAP3	39	6	2
ENSG00000066777	ENSP00000262215	ARFGEF1	33	2	1
ENSG00000124198	ENSP00000360985	ARFGEF2	63	1	1
ENSG00000164144	ENSP00000395083	ARFIP1	19	2	1
ENSG00000132254	ENSP00000254584	ARFIP2	9	1	1
ENSG00000101246	ENSP00000352746	ARFRP1	17	1	1
ENSG00000118520	ENSP00000349446	ARG1	12	1	1
ENSG00000081181	ENSP00000261783	ARG2	19	1	1
ENSG00000186103	ENSP00000335578	ARGFX	24	4	1
ENSG00000134884	ENSP00000383059	ARGLU1	3	1	1
ENSG00000175220	ENSP00000310491	ARHGAP1	20	1	1
ENSG00000071205	ENSP00000336923	ARHGAP10	57	2	1
ENSG00000198826	ENSP00000355090	ARHGAP11A	47	3	1
ENSG00000187951	ENSP00000392760	ARHGAP11B	13	1	1
ENSG00000165322	ENSP00000345808	ARHGAP12	30	2	1
ENSG00000075884	ENSP00000295095	ARHGAP15	20	2	1
ENSG00000140750	ENSP00000289968	ARHGAP17	37	1	1
ENSG00000146376	ENSP00000357131	ARHGAP18	31	3	2
ENSG00000213390	ENSP00000351333	ARHGAP19	30	2	1
ENSG00000269891	ENSP00000414774	ARHGAP19-SLIT1	36	3	1
ENSG00000137727	ENSP00000260283	ARHGAP20	60	3	1
ENSG00000107863	ENSP00000379709	ARHGAP21	97	5	1
ENSG00000128805	ENSP00000412461	ARHGAP22	57	3	1
ENSG00000225485	ENSP00000393539	ARHGAP23	72	3	1
ENSG00000138639	ENSP00000378611	ARHGAP24	40	2	1
ENSG00000163219	ENSP00000386911	ARHGAP25	41	3	1
ENSG00000145819	ENSP00000274498	ARHGAP26	27	1	1
ENSG00000159314	ENSP00000366121	ARHGAP27	31	2	1
ENSG00000088756	ENSP00000392660	ARHGAP28	36	5	2
ENSG00000137962	ENSP00000260526	ARHGAP29	52	2	2
ENSG00000186517	ENSP00000356992	ARHGAP30	60	2	1
ENSG00000031081	ENSP00000264245	ARHGAP31	71	4	2
ENSG00000134909	ENSP00000310561	ARHGAP32	92	3	1
ENSG00000004777	ENSP00000320038	ARHGAP33	53	1	1
ENSG00000160007	ENSP00000385720	ARHGAP35	41	1	1
ENSG00000147256	ENSP00000276211	ARHGAP36	15	1	1
ENSG00000147799	ENSP00000366522	ARHGAP39	44	2	1
ENSG00000089820	ENSP00000359045	ARHGAP4	46	2	1
ENSG00000124143	ENSP00000362442	ARHGAP40	45	4	1
ENSG00000165895	ENSP00000298815	ARHGAP42	20	3	2
ENSG00000006740	ENSP00000368994	ARHGAP44	25	1	1
ENSG00000100852	ENSP00000371897	ARHGAP5	51	1	1
ENSG00000047648	ENSP00000338967	ARHGAP6	31	2	1
ENSG00000241484	ENSP00000374423	ARHGAP8	136	10	1
ENSG00000123329	ENSP00000377380	ARHGAP9	57	3	1
ENSG00000141522	ENSP00000269321	ARHGDIA	7	1	1
ENSG00000111348	ENSP00000228945	ARHGDIB	12	1	1
ENSG00000242173	ENSP00000219409	ARHGDIG	17	1	1
ENSG00000076928	ENSP00000337261	ARHGEF1	39	1	1
ENSG00000104728	ENSP00000340297	ARHGEF10	147	5	1
ENSG00000074964	ENSP00000355060	ARHGEF10L	109	6	49
ENSG00000132694	ENSP00000357177	ARHGEF11	86	3	3
ENSG00000196914	ENSP00000380942	ARHGEF12	51	3	1
ENSG00000198844	ENSP00000355026	ARHGEF15	51	7	2
ENSG00000130762	ENSP00000367629	ARHGEF16	83	5	2
ENSG00000110237	ENSP00000263674	ARHGEF17	108	4	1
ENSG00000104880	ENSP00000352995	ARHGEF18	85	3	2
ENSG00000142632	ENSP00000270747	ARHGEF19	39	4	1
ENSG00000116584	ENSP00000354837	ARHGEF2	24	1	1
ENSG00000240771	ENSP00000335560	ARHGEF25	41	2	2
ENSG00000114790	ENSP00000348828	ARHGEF26	68	3	3
ENSG00000214944	ENSP00000441913	ARHGEF28	259	17	1
ENSG00000163947	ENSP00000341071	ARHGEF3	37	2	1
ENSG00000214694	ENSP00000387020	ARHGEF33	33	2	2
ENSG00000213214	ENSP00000367355	ARHGEF35	12	1	1
ENSG00000183111	ENSP00000328083	ARHGEF37	70	9	NULL
ENSG00000236699	ENSP00000416125	ARHGEF38	63	5	1
ENSG00000137135	ENSP00000367638	ARHGEF39	27	3	1
ENSG00000136002	ENSP00000316845	ARHGEF4	50	2	1
ENSG00000165801	ENSP00000298694	ARHGEF40	89	7	2
ENSG00000050327	ENSP00000056217	ARHGEF5	49	2	1
ENSG00000129675	ENSP00000250617	ARHGEF6	17	2	1
ENSG00000102606	ENSP00000364893	ARHGEF7	28	1	1
ENSG00000131089	ENSP00000253401	ARHGEF9	9	1	1
ENSG00000117713	ENSP00000320485	ARID1A	69	2	1
ENSG00000049618	ENSP00000344546	ARID1B	93	4	1
ENSG00000189079	ENSP00000335044	ARID2	70	2	1
ENSG00000116017	ENSP00000263620	ARID3A	47	4	3
ENSG00000179361	ENSP00000343126	ARID3B	19	3	1
ENSG00000205143	ENSP00000368189	ARID3C	32	4	2
ENSG00000032219	ENSP00000347602	ARID4A	47	3	1
ENSG00000054267	ENSP00000264183	ARID4B	41	3	1
ENSG00000196843	ENSP00000350078	ARID5A	27	2	1
ENSG00000150347	ENSP00000279873	ARID5B	49	1	1
ENSG00000166233	ENSP00000369217	ARIH1	5	1	1
ENSG00000177479	ENSP00000348769	ARIH2	8	2	1
ENSG00000221883	ENSP00000386193	ARIH2OS	14	2	1
ENSG00000120805	ENSP00000261636	ARL1	3	1	1
ENSG00000175414	ENSP00000308496	ARL10	12	1	1
ENSG00000152213	ENSP00000282026	ARL11	29	3	1
ENSG00000174225	ENSP00000398637	ARL13A	11	2	1
ENSG00000169379	ENSP00000377769	ARL13B	31	2	1
ENSG00000179674	ENSP00000323847	ARL14	22	2	1
ENSG00000152219	ENSP00000282032	ARL14EP	8	1	1
ENSG00000268223	ENSP00000472409	ARL14EPL	15	1	1
ENSG00000185305	ENSP00000433427	ARL15	5	1	1
ENSG00000214087	ENSP00000380635	ARL16	11	2	1
ENSG00000185829	ENSP00000337478	ARL17A	1	1	1
ENSG00000228696	ENSP00000404247	ARL17B	1	1	1
ENSG00000213465	ENSP00000246747	ARL2	15	2	1
ENSG00000102931	ENSP00000219204	ARL2BP	9	1	1
ENSG00000138175	ENSP00000260746	ARL3	6	1	1
ENSG00000122644	ENSP00000379898	ARL4A	4	1	1
ENSG00000188042	ENSP00000375057	ARL4C	2	1	1
ENSG00000175906	ENSP00000322628	ARL4D	1	1	1
ENSG00000162980	ENSP00000295087	ARL5A	9	1	1
ENSG00000165997	ENSP00000366487	ARL5B	4	1	1
ENSG00000141748	ENSP00000387615	ARL5C	22	7	1
ENSG00000113966	ENSP00000419619	ARL6	9	1	1
ENSG00000170540	ENSP00000306788	ARL6IP1	7	1	1
ENSG00000182196	ENSP00000313422	ARL6IP4	36	3	1
ENSG00000144746	ENSP00000273258	ARL6IP5	11	1	1
ENSG00000177917	ENSP00000315357	ARL6IP6	17	1	1
ENSG00000143862	ENSP00000272217	ARL8A	3	1	1
ENSG00000134108	ENSP00000256496	ARL8B	3	1	1
ENSG00000196503	ENSP00000353210	ARL9	12	1	1
ENSG00000104442	ENSP00000276569	ARMC1	11	1	1
ENSG00000170632	ENSP00000319412	ARMC10	21	3	1
ENSG00000157343	ENSP00000288065	ARMC12	27	1	1
ENSG00000118690	ENSP00000376417	ARMC2	49	4	1
ENSG00000165309	ENSP00000298032	ARMC3	49	5	1
ENSG00000169126	ENSP00000306410	ARMC4	96	8	1
ENSG00000140691	ENSP00000268314	ARMC5	61	4	1
ENSG00000105676	ENSP00000444156	ARMC6	27	1	1
ENSG00000125449	ENSP00000245543	ARMC7	18	2	1
ENSG00000114098	ENSP00000420333	ARMC8	17	1	1
ENSG00000135931	ENSP00000258417	ARMC9	39	1	NULL
ENSG00000126947	ENSP00000361917	ARMCX1	10	1	1
ENSG00000184867	ENSP00000331662	ARMCX2	19	1	1
ENSG00000102401	ENSP00000340672	ARMCX3	7	1	1
ENSG00000196440	ENSP00000404304	ARMCX4	83	9	NULL
ENSG00000125962	ENSP00000474720	ARMCX5	13	2	1
ENSG00000198960	ENSP00000444537	ARMCX6	12	2	1
ENSG00000254636	ENSP00000436682	ARMS2	5	4	1
ENSG00000143437	ENSP00000351407	ARNT	23	1	1
ENSG00000172379	ENSP00000307479	ARNT2	24	2	1
ENSG00000133794	ENSP00000374357	ARNTL	13	1	1
ENSG00000029153	ENSP00000266503	ARNTL2	29	3	1
ENSG00000241685	ENSP00000262942	ARPC1A	19	1	1
ENSG00000130429	ENSP00000389631	ARPC1B	21	2	1
ENSG00000163466	ENSP00000295685	ARPC2	6	1	1
ENSG00000111229	ENSP00000228825	ARPC3	6	1	1
ENSG00000241553	ENSP00000388169	ARPC4	5	1	1
ENSG00000250151	ENSP00000380427	ARPC4-TTLL3	46	2	1
ENSG00000162704	ENSP00000294742	ARPC5	6	1	1
ENSG00000136950	ENSP00000345361	ARPC5L	7	1	1
ENSG00000128989	ENSP00000455625	ARPP19	5	1	1
ENSG00000172995	ENSP00000414351	ARPP21	44	2	1
ENSG00000120500	ENSP00000311538	ARR3	15	1	1
ENSG00000137486	ENSP00000409581	ARRB1	20	2	1
ENSG00000141480	ENSP00000403701	ARRB2	11	2	1
ENSG00000197070	ENSP00000360475	ARRDC1	30	3	1
ENSG00000105643	ENSP00000222250	ARRDC2	37	3	1
ENSG00000113369	ENSP00000265138	ARRDC3	13	1	1
ENSG00000140450	ENSP00000268042	ARRDC4	41	4	3
ENSG00000205784	ENSP00000371200	ARRDC5	27	2	1
ENSG00000100299	ENSP00000216124	ARSA	39	5	1
ENSG00000113273	ENSP00000264914	ARSB	29	4	1
ENSG00000006756	ENSP00000370546	ARSD	30	4	1
ENSG00000157399	ENSP00000370526	ARSE	33	3	2
ENSG00000062096	ENSP00000370519	ARSF	42	5	1
ENSG00000141337	ENSP00000407193	ARSG	52	8	1
ENSG00000205667	ENSP00000370522	ARSH	38	5	1
ENSG00000183876	ENSP00000333395	ARSI	38	2	1
ENSG00000180801	ENSP00000320219	ARSJ	21	1	1
ENSG00000164291	ENSP00000369346	ARSK	29	3	1
ENSG00000129744	ENSP00000250693	ART1	35	5	1
ENSG00000156219	ENSP00000348064	ART3	28	3	1
ENSG00000111339	ENSP00000228936	ART4	28	6	1
ENSG00000167311	ENSP00000380258	ART5	45	6	6
ENSG00000117407	ENSP00000387435	ARTN	5	2	2
ENSG00000173409	ENSP00000312458	ARV1	16	2	1
ENSG00000099889	ENSP00000263207	ARVCF	114	7	3
ENSG00000004848	ENSP00000368332	ARX	6	1	1
ENSG00000214435	ENSP00000358896	AS3MT	23	2	1
ENSG00000104763	ENSP00000371152	ASAH1	58	6	3
ENSG00000188611	ENSP00000378897	ASAH2	20	1	1
ENSG00000204147	ENSP00000363118	ASAH2B	5	2	1
ENSG00000072444	ENSP00000399947	ASAH2C	18	2	1
ENSG00000153317	ENSP00000350297	ASAP1	34	2	1
ENSG00000151693	ENSP00000281419	ASAP2	39	2	1
ENSG00000088280	ENSP00000338769	ASAP3	48	2	1
ENSG00000065802	ENSP00000264607	ASB1	21	1	1
ENSG00000146926	ENSP00000391137	ASB10	64	6	1
ENSG00000165192	ENSP00000417914	ASB11	17	3	1
ENSG00000198881	ENSP00000355195	ASB12	28	2	1
ENSG00000196372	ENSP00000350331	ASB13	27	2	1
ENSG00000239388	ENSP00000419199	ASB14	37	2	1
ENSG00000146809	ENSP00000397655	ASB15	46	5	2
ENSG00000161664	ENSP00000293414	ASB16	55	7	3
ENSG00000154007	ENSP00000284142	ASB17	17	2	1
ENSG00000182177	ENSP00000386532	ASB18	45	6	1
ENSG00000100628	ENSP00000451575	ASB2	58	3	1
ENSG00000270898	ENSP00000385085	ASB3	26	3	1
ENSG00000005981	ENSP00000321388	ASB4	22	2	1
ENSG00000164122	ENSP00000296525	ASB5	31	1	1
ENSG00000148331	ENSP00000277458	ASB6	21	2	1
ENSG00000183475	ENSP00000328327	ASB7	7	1	1
ENSG00000177981	ENSP00000320893	ASB8	13	2	1
ENSG00000102048	ENSP00000369855	ASB9	12	1	1
ENSG00000138303	ENSP00000339404	ASCC1	23	2	1
ENSG00000100325	ENSP00000380877	ASCC2	45	7	1
ENSG00000112249	ENSP00000358159	ASCC3	87	7	5
ENSG00000139352	ENSP00000266744	ASCL1	7	1	1
ENSG00000183734	ENSP00000332293	ASCL2	6	1	1
ENSG00000176009	ENSP00000318846	ASCL3	24	3	2
ENSG00000187855	ENSP00000345420	ASCL4	14	3	1
ENSG00000232237	ENSP00000472681	ASCL5	13	4	1
ENSG00000111875	ENSP00000229595	ASF1A	2	1	1
ENSG00000105011	ENSP00000263382	ASF1B	12	1	1
ENSG00000141505	ENSP00000269299	ASGR1	12	1	1
ENSG00000161944	ENSP00000370339	ASGR2	19	2	1
ENSG00000116539	ENSP00000376204	ASH1L	81	5	2
ENSG00000129691	ENSP00000340896	ASH2L	21	1	1
ENSG00000110881	ENSP00000228468	ASIC1	14	1	1
ENSG00000108684	ENSP00000225823	ASIC2	21	2	1
ENSG00000213199	ENSP00000297512	ASIC3	55	1	1
ENSG00000072182	ENSP00000326627	ASIC4	54	4	2
ENSG00000256394	ENSP00000442477	ASIC5	31	2	1
ENSG00000101440	ENSP00000454804	ASIP	9	1	1
ENSG00000126522	ENSP00000307188	ASL	19	1	1
ENSG00000196433	ENSP00000370639	ASMT	9	2	1
ENSG00000169093	ENSP00000370718	ASMTL	2	2	1
ENSG00000198356	ENSP00000466379	ASNA1	4	1	1
ENSG00000070669	ENSP00000175506	ASNS	21	3	2
ENSG00000138381	ENSP00000260952	ASNSD1	31	2	2
ENSG00000108381	ENSP00000263080	ASPA	17	1	1
ENSG00000204653	ENSP00000373860	ASPDH	26	4	2
ENSG00000166183	ENSP00000450040	ASPG	60	4	1
ENSG00000198363	ENSP00000368767	ASPH	47	1	1
ENSG00000174939	ENSP00000311447	ASPHD1	18	2	1
ENSG00000128203	ENSP00000215906	ASPHD2	15	2	1
ENSG00000066279	ENSP00000356379	ASPM	236	7	23
ENSG00000106819	ENSP00000364694	ASPN	15	1	1
ENSG00000244617	ENSP00000315383	ASPRV1	30	2	2
ENSG00000169696	ENSP00000306625	ASPSCR1	51	3	1
ENSG00000162174	ENSP00000400057	ASRGL1	24	1	1
ENSG00000130707	ENSP00000361471	ASS1	27	1	1
ENSG00000034533	ENSP00000264992	ASTE1	40	1	1
ENSG00000188886	ENSP00000343674	ASTL	31	5	3
ENSG00000152092	ENSP00000354536	ASTN1	65	2	2
ENSG00000148219	ENSP00000354504	ASTN2	71	4	1
ENSG00000064102	ENSP00000261191	ASUN	15	1	1
ENSG00000171456	ENSP00000364839	ASXL1	82	5	NULL
ENSG00000143970	ENSP00000391447	ASXL2	54	2	1
ENSG00000141431	ENSP00000269197	ASXL3	113	5	2
ENSG00000154438	ENSP00000284629	ASZ1	23	2	1
ENSG00000138138	ENSP00000339017	ATAD1	9	1	1
ENSG00000156802	ENSP00000287394	ATAD2	52	2	1
ENSG00000119778	ENSP00000238789	ATAD2B	45	3	NULL
ENSG00000197785	ENSP00000368030	ATAD3A	69	5	1
ENSG00000160072	ENSP00000311766	ATAD3B	119	6	1
ENSG00000215915	ENSP00000368062	ATAD3C	95	6	1
ENSG00000176208	ENSP00000313171	ATAD5	80	6	1
ENSG00000137343	ENSP00000327832	ATAT1	16	2	1
ENSG00000167654	ENSP00000390941	ATCAY	14	1	1
ENSG00000107669	ENSP00000358039	ATE1	26	1	1
ENSG00000123268	ENSP00000262053	ATF1	11	1	1
ENSG00000115966	ENSP00000264110	ATF2	15	1	1
ENSG00000162772	ENSP00000344352	ATF3	11	1	1
ENSG00000128272	ENSP00000336790	ATF4	35	5	1
ENSG00000169136	ENSP00000396954	ATF5	32	3	2
ENSG00000118217	ENSP00000356919	ATF6	33	4	1
ENSG00000213676	ENSP00000364349	ATF6B	31	1	1
ENSG00000170653	ENSP00000399465	ATF7	16	1	1
ENSG00000171681	ENSP00000261168	ATF7IP	59	5	3
ENSG00000166669	ENSP00000379808	ATF7IP2	52	4	2
ENSG00000152348	ENSP00000282185	ATG10	26	5	2
ENSG00000145782	ENSP00000425107	ATG12	13	2	1
ENSG00000175224	ENSP00000432412	ATG13	28	1	1
ENSG00000126775	ENSP00000247178	ATG14	27	3	1
ENSG00000085978	ENSP00000375872	ATG16L1	22	2	1
ENSG00000168010	ENSP00000326340	ATG16L2	29	3	1
ENSG00000110046	ENSP00000366475	ATG2A	125	5	21
ENSG00000066739	ENSP00000353010	ATG2B	100	10	3
ENSG00000144848	ENSP00000283290	ATG3	7	1	1
ENSG00000101844	ENSP00000361306	ATG4A	10	2	1
ENSG00000168397	ENSP00000384259	ATG4B	21	3	2
ENSG00000125703	ENSP00000322159	ATG4C	30	1	1
ENSG00000130734	ENSP00000311318	ATG4D	27	1	1
ENSG00000057663	ENSP00000358072	ATG5	5	1	1
ENSG00000197548	ENSP00000346437	ATG7	23	2	1
ENSG00000198925	ENSP00000386710	ATG9A	38	2	1
ENSG00000181652	ENSP00000475005	ATG9B	69	8	1
ENSG00000142102	ENSP00000387185	ATHL1	59	2	1
ENSG00000138363	ENSP00000236959	ATIC	44	3	1
ENSG00000198513	ENSP00000351155	ATL1	10	1	1
ENSG00000119787	ENSP00000368237	ATL2	29	4	1
ENSG00000184743	ENSP00000381844	ATL3	27	1	1
ENSG00000149311	ENSP00000278616	ATM	177	9	NULL
ENSG00000166454	ENSP00000299575	ATMIN	50	5	1
ENSG00000111676	ENSP00000349076	ATN1	49	2	1
ENSG00000172238	ENSP00000302216	ATOH1	19	3	1
ENSG00000179774	ENSP00000362777	ATOH7	9	1	1
ENSG00000168874	ENSP00000304676	ATOH8	23	4	2
ENSG00000177556	ENSP00000430598	ATOX1	3	1	1
ENSG00000206190	ENSP00000349325	ATP10A	224	10	1
ENSG00000118322	ENSP00000313600	ATP10B	132	4	2
ENSG00000145246	ENSP00000273859	ATP10D	209	22	2
ENSG00000068650	ENSP00000420387	ATP11A	67	2	1
ENSG00000058063	ENSP00000321195	ATP11B	36	1	1
ENSG00000101974	ENSP00000332756	ATP11C	27	3	4
ENSG00000075673	ENSP00000218548	ATP12A	65	4	1
ENSG00000105726	ENSP00000349877	ATP13A1	62	1	1
ENSG00000159363	ENSP00000327214	ATP13A2	70	1	1
ENSG00000133657	ENSP00000416508	ATP13A3	52	1	1
ENSG00000127249	ENSP00000339182	ATP13A4	66	4	1
ENSG00000187527	ENSP00000341942	ATP13A5	143	12	8
ENSG00000163399	ENSP00000445306	ATP1A1	10	1	1
ENSG00000018625	ENSP00000354490	ATP1A2	24	1	1
ENSG00000105409	ENSP00000444688	ATP1A3	11	1	1
ENSG00000132681	ENSP00000357060	ATP1A4	86	7	2
ENSG00000143153	ENSP00000356790	ATP1B1	6	1	1
ENSG00000129244	ENSP00000250111	ATP1B2	16	1	1
ENSG00000069849	ENSP00000286371	ATP1B3	5	1	1
ENSG00000101892	ENSP00000218008	ATP1B4	17	2	1
ENSG00000196296	ENSP00000349595	ATP2A1	41	1	1
ENSG00000174437	ENSP00000440045	ATP2A2	11	1	1
ENSG00000074370	ENSP00000353072	ATP2A3	52	3	1
ENSG00000070961	ENSP00000392043	ATP2B1	19	1	1
ENSG00000157087	ENSP00000353414	ATP2B2	28	1	1
ENSG00000067842	ENSP00000263519	ATP2B3	41	1	1
ENSG00000058668	ENSP00000350310	ATP2B4	54	1	1
ENSG00000017260	ENSP00000376914	ATP2C1	23	3	1
ENSG00000064270	ENSP00000262429	ATP2C2	146	5	11
ENSG00000105675	ENSP00000262623	ATP4A	43	2	2
ENSG00000186009	ENSP00000334216	ATP4B	23	2	1
ENSG00000152234	ENSP00000282050	ATP5A1	14	2	1
ENSG00000110955	ENSP00000262030	ATP5B	13	2	1
ENSG00000165629	ENSP00000349142	ATP5C1	13	1	1
ENSG00000099624	ENSP00000215375	ATP5D	10	1	1
ENSG00000124172	ENSP00000243997	ATP5E	4	1	1
ENSG00000180389	ENSP00000370414	ATP5EP2	4	1	1
ENSG00000116459	ENSP00000358737	ATP5F1	17	1	1
ENSG00000159199	ENSP00000377033	ATP5G1	4	1	1
ENSG00000135390	ENSP00000377878	ATP5G2	11	2	1
ENSG00000154518	ENSP00000284727	ATP5G3	6	1	1
ENSG00000167863	ENSP00000301587	ATP5H	7	1	1
ENSG00000169020	ENSP00000306003	ATP5I	6	1	1
ENSG00000154723	ENSP00000389649	ATP5J	10	3	1
ENSG00000241468	ENSP00000292475	ATP5J2	7	1	1
ENSG00000248919	ENSP00000400168	ATP5J2-PTCD1	70	3	1
ENSG00000167283	ENSP00000300688	ATP5L	6	1	1
ENSG00000249222	ENSP00000421076	ATP5L2	8	1	1
ENSG00000241837	ENSP00000290299	ATP5O	20	2	1
ENSG00000125375	ENSP00000308334	ATP5S	12	2	2
ENSG00000105341	ENSP00000403910	ATP5SL	24	3	1
ENSG00000071553	ENSP00000358777	ATP6AP1	27	2	1
ENSG00000205464	ENSP00000369513	ATP6AP1L	23	2	1
ENSG00000182220	ENSP00000367697	ATP6AP2	13	3	1
ENSG00000259784	ENSP00000455561	ATP6C	5	1	1
ENSG00000033627	ENSP00000264649	ATP6V0A1	22	1	1
ENSG00000185344	ENSP00000332247	ATP6V0A2	40	3	1
ENSG00000105929	ENSP00000308122	ATP6V0A4	62	7	2
ENSG00000117410	ENSP00000431605	ATP6V0B	6	1	1
ENSG00000185883	ENSP00000329757	ATP6V0C	1	1	1
ENSG00000159720	ENSP00000290949	ATP6V0D1	8	1	1
ENSG00000147614	ENSP00000285393	ATP6V0D2	30	3	1
ENSG00000113732	ENSP00000429690	ATP6V0E1	2	1	1
ENSG00000171130	ENSP00000411672	ATP6V0E2	20	4	1
ENSG00000114573	ENSP00000273398	ATP6V1A	14	1	1
ENSG00000116039	ENSP00000234396	ATP6V1B1	44	4	1
ENSG00000147416	ENSP00000276390	ATP6V1B2	11	2	1
ENSG00000155097	ENSP00000379203	ATP6V1C1	5	1	1
ENSG00000143882	ENSP00000272238	ATP6V1C2	35	2	1
ENSG00000100554	ENSP00000216442	ATP6V1D	6	1	1
ENSG00000131100	ENSP00000253413	ATP6V1E1	9	1	1
ENSG00000250565	ENSP00000304891	ATP6V1E2	21	1	1
ENSG00000128524	ENSP00000417378	ATP6V1F	11	1	1
ENSG00000136888	ENSP00000363162	ATP6V1G1	10	2	1
ENSG00000213760	ENSP00000302194	ATP6V1G2	6	1	1
ENSG00000151418	ENSP00000281087	ATP6V1G3	6	2	1
ENSG00000047249	ENSP00000352522	ATP6V1H	19	1	1
ENSG00000165240	ENSP00000345728	ATP7A	48	3	NULL
ENSG00000123191	ENSP00000242839	ATP7B	120	7	1
ENSG00000124406	ENSP00000371084	ATP8A1	29	3	1
ENSG00000132932	ENSP00000371070	ATP8A2	42	1	1
ENSG00000081923	ENSP00000445359	ATP8B1	61	4	NULL
ENSG00000143515	ENSP00000357475	ATP8B2	46	1	1
ENSG00000130270	ENSP00000311336	ATP8B3	174	10	1
ENSG00000104043	ENSP00000284509	ATP8B4	122	6	2
ENSG00000054793	ENSP00000342481	ATP9A	26	1	1
ENSG00000166377	ENSP00000398076	ATP9B	80	4	1
ENSG00000123472	ENSP00000460964	ATPAF1	15	2	2
ENSG00000171953	ENSP00000417190	ATPAF2	16	1	1
ENSG00000130770	ENSP00000335203	ATPIF1	6	1	1
ENSG00000175054	ENSP00000343741	ATR	79	5	2
ENSG00000138085	ENSP00000369518	ATRAID	29	4	4
ENSG00000164053	ENSP00000323099	ATRIP	38	3	1
ENSG00000088812	ENSP00000262919	ATRN	75	6	1
ENSG00000107518	ENSP00000347152	ATRNL1	50	2	2
ENSG00000085224	ENSP00000362441	ATRX	71	2	2
ENSG00000124788	ENSP00000244769	ATXN1	63	5	1
ENSG00000130638	ENSP00000252934	ATXN10	28	1	1
ENSG00000224470	ENSP00000415822	ATXN1L	38	5	1
ENSG00000204842	ENSP00000366843	ATXN2	44	4	4
ENSG00000168488	ENSP00000378917	ATXN2L	45	1	1
ENSG00000066427	ENSP00000376965	ATXN3	18	4	1
ENSG00000123594	ENSP00000369996	ATXN3L	20	4	2
ENSG00000163635	ENSP00000381590	ATXN7	66	7	1
ENSG00000146776	ENSP00000410759	ATXN7L1	47	2	1
ENSG00000162650	ENSP00000358886	ATXN7L2	37	1	1
ENSG00000087152	ENSP00000397259	ATXN7L3	9	1	1
ENSG00000253719	ENSP00000430000	ATXN7L3B	3	1	1
ENSG00000148090	ENSP00000364883	AUH	17	1	1
ENSG00000127423	ENSP00000363416	AUNIP	22	3	1
ENSG00000115307	ENSP00000366748	AUP1	20	2	1
ENSG00000087586	ENSP00000379245	AURKA	19	3	3
ENSG00000175756	ENSP00000342676	AURKAIP1	16	3	1
ENSG00000178999	ENSP00000463999	AURKB	24	2	2
ENSG00000105146	ENSP00000302898	AURKC	17	1	1
ENSG00000158321	ENSP00000344087	AUTS2	58	2	1
ENSG00000169857	ENSP00000306822	AVEN	25	4	1
ENSG00000135407	ENSP00000257861	AVIL	62	1	61
ENSG00000105778	ENSP00000315568	AVL9	34	3	1
ENSG00000101200	ENSP00000369647	AVP	13	1	1
ENSG00000119986	ENSP00000359660	AVPI1	20	4	2
ENSG00000166148	ENSP00000299178	AVPR1A	28	2	1
ENSG00000198049	ENSP00000356094	AVPR1B	29	4	1
ENSG00000126895	ENSP00000351805	AVPR2	34	4	1
ENSG00000204195	ENSP00000363645	AWAT1	9	2	1
ENSG00000147160	ENSP00000421172	AWAT2	8	1	1
ENSG00000162779	ENSP00000356590	AXDND1	81	7	1
ENSG00000103126	ENSP00000262320	AXIN1	55	2	1
ENSG00000168646	ENSP00000302625	AXIN2	64	4	1
ENSG00000167601	ENSP00000301178	AXL	51	1	NULL
ENSG00000160862	ENSP00000292401	AZGP1	20	1	1
ENSG00000141577	ENSP00000393583	AZI1	190	8	4
ENSG00000163512	ENSP00000419371	AZI2	12	1	1
ENSG00000155096	ENSP00000337180	AZIN1	11	1	1
ENSG00000172232	ENSP00000233997	AZU1	27	2	1
ENSG00000166710	ENSP00000452780	B2M	1	1	1
ENSG00000169255	ENSP00000376532	B3GALNT1	7	2	1
ENSG00000162885	ENSP00000355559	B3GALNT2	27	1	1
ENSG00000172318	ENSP00000376456	B3GALT1	8	2	1
ENSG00000162630	ENSP00000356404	B3GALT2	17	1	1
ENSG00000235863	ENSP00000390784	B3GALT4	10	1	1
ENSG00000183778	ENSP00000369994	B3GALT5	25	2	2
ENSG00000176022	ENSP00000368496	B3GALT6	17	2	1
ENSG00000187676	ENSP00000343002	B3GALTL	27	2	2
ENSG00000109956	ENSP00000433847	B3GAT1	8	2	1
ENSG00000112309	ENSP00000230053	B3GAT2	12	1	1
ENSG00000149541	ENSP00000265471	B3GAT3	22	1	1
ENSG00000174684	ENSP00000309096	B3GNT1	13	1	1
ENSG00000170340	ENSP00000305595	B3GNT2	16	2	1
ENSG00000179913	ENSP00000321874	B3GNT3	22	4	2
ENSG00000176383	ENSP00000319636	B3GNT4	39	5	1
ENSG00000176597	ENSP00000316173	B3GNT5	21	1	1
ENSG00000198488	ENSP00000435352	B3GNT6	28	2	NULL
ENSG00000156966	ENSP00000287590	B3GNT7	18	2	1
ENSG00000177191	ENSP00000312700	B3GNT8	41	2	2
ENSG00000237172	ENSP00000400157	B3GNT9	18	1	1
ENSG00000175711	ENSP00000319979	B3GNTL1	47	5	1
ENSG00000135454	ENSP00000341562	B4GALNT1	25	3	1
ENSG00000167080	ENSP00000300404	B4GALNT2	68	5	1
ENSG00000139044	ENSP00000266383	B4GALNT3	158	10	1
ENSG00000182272	ENSP00000328277	B4GALNT4	65	5	1
ENSG00000086062	ENSP00000369055	B4GALT1	18	1	1
ENSG00000117411	ENSP00000310696	B4GALT2	22	2	1
ENSG00000158850	ENSP00000320965	B4GALT3	18	1	1
ENSG00000121578	ENSP00000420161	B4GALT4	13	2	1
ENSG00000158470	ENSP00000360776	B4GALT5	17	3	1
ENSG00000118276	ENSP00000306459	B4GALT6	18	3	1
ENSG00000027847	ENSP00000029410	B4GALT7	23	1	1
ENSG00000108641	ENSP00000261499	B9D1	8	1	1
ENSG00000123810	ENSP00000243578	B9D2	11	2	2
ENSG00000164929	ENSP00000312457	BAALC	7	2	1
ENSG00000136881	ENSP00000259407	BAAT	36	5	2
ENSG00000105393	ENSP00000352408	BABAM1	13	1	1
ENSG00000186318	ENSP00000318585	BACE1	17	1	1
ENSG00000182240	ENSP00000332979	BACE2	21	1	1
ENSG00000156273	ENSP00000382805	BACH1	36	2	1
ENSG00000112182	ENSP00000257749	BACH2	37	1	1
ENSG00000002330	ENSP00000378040	BAD	10	1	1
ENSG00000107262	ENSP00000420514	BAG1	24	3	2
ENSG00000112208	ENSP00000359727	BAG2	5	1	1
ENSG00000151929	ENSP00000358081	BAG3	51	3	1
ENSG00000156735	ENSP00000287322	BAG4	26	1	1
ENSG00000166170	ENSP00000338814	BAG5	16	1	1
ENSG00000204463	ENSP00000365131	BAG6	43	2	2
ENSG00000268590	ENSP00000472450	BAGE5	1	1	1
ENSG00000140320	ENSP00000396976	BAHD1	53	4	2
ENSG00000181790	ENSP00000430945	BAI1	45	3	1
ENSG00000121753	ENSP00000362762	BAI2	50	4	1
ENSG00000135298	ENSP00000359630	BAI3	55	2	2
ENSG00000175866	ENSP00000316338	BAIAP2	17	2	1
ENSG00000006453	ENSP00000005260	BAIAP2L1	32	2	1
ENSG00000128298	ENSP00000371085	BAIAP2L2	76	7	1
ENSG00000007516	ENSP00000324510	BAIAP3	123	6	4
ENSG00000030110	ENSP00000363591	BAK1	13	1	1
ENSG00000095739	ENSP00000364683	BAMBI	18	1	1
ENSG00000175334	ENSP00000310275	BANF1	2	1	1
ENSG00000125888	ENSP00000439128	BANF2	13	4	4
ENSG00000153064	ENSP00000320509	BANK1	65	5	10
ENSG00000172530	ENSP00000376902	BANP	16	2	1
ENSG00000163930	ENSP00000417132	BAP1	26	2	1
ENSG00000138376	ENSP00000260947	BARD1	73	10	1
ENSG00000125492	ENSP00000263610	BARHL1	8	1	1
ENSG00000143032	ENSP00000359474	BARHL2	28	1	1
ENSG00000131668	ENSP00000253968	BARX1	11	2	1
ENSG00000043039	ENSP00000281437	BARX2	18	2	1
ENSG00000176788	ENSP00000319281	BASP1	20	2	1
ENSG00000156127	ENSP00000286639	BATF	4	1	1
ENSG00000168062	ENSP00000301887	BATF2	22	2	1
ENSG00000123685	ENSP00000243440	BATF3	4	2	1
ENSG00000087088	ENSP00000293288	BAX	12	1	1
ENSG00000198604	ENSP00000353458	BAZ1A	44	2	1
ENSG00000009954	ENSP00000342434	BAZ1B	46	1	1
ENSG00000076108	ENSP00000446880	BAZ2A	66	2	1
ENSG00000123636	ENSP00000376534	BAZ2B	103	7	1
ENSG00000105327	ENSP00000404503	BBC3	13	1	1
ENSG00000214413	ENSP00000433157	BBIP1	5	1	1
ENSG00000129151	ENSP00000263182	BBOX1	22	1	1
ENSG00000174483	ENSP00000317469	BBS1	39	3	1
ENSG00000179941	ENSP00000376946	BBS10	37	2	1
ENSG00000181004	ENSP00000438273	BBS12	51	6	1
ENSG00000125124	ENSP00000245157	BBS2	39	4	5
ENSG00000140463	ENSP00000268057	BBS4	34	2	1
ENSG00000163093	ENSP00000295240	BBS5	13	1	1
ENSG00000138686	ENSP00000264499	BBS7	25	1	1
ENSG00000122507	ENSP00000242067	BBS9	53	6	1
ENSG00000114439	ENSP00000319974	BBX	47	4	1
ENSG00000187244	ENSP00000270233	BCAM	79	4	1
ENSG00000132692	ENSP00000331210	BCAN	57	3	1
ENSG00000075790	ENSP00000368414	BCAP29	27	3	1
ENSG00000185825	ENSP00000392330	BCAP31	8	1	1
ENSG00000050820	ENSP00000391669	BCAR1	86	6	2
ENSG00000137936	ENSP00000359264	BCAR3	54	4	1
ENSG00000064787	ENSP00000379290	BCAS1	99	12	2
ENSG00000116752	ENSP00000358554	BCAS2	8	2	1
ENSG00000141376	ENSP00000375067	BCAS3	32	3	2
ENSG00000124243	ENSP00000351642	BCAS4	19	3	1
ENSG00000060982	ENSP00000443459	BCAT1	16	1	1
ENSG00000105552	ENSP00000322991	BCAT2	22	2	1
ENSG00000107949	ENSP00000357748	BCCIP	20	1	1
ENSG00000186666	ENSP00000335201	BCDIN3D	23	2	1
ENSG00000114200	ENSP00000264381	BCHE	43	3	1
ENSG00000248098	ENSP00000269980	BCKDHA	26	2	1
ENSG00000083123	ENSP00000318351	BCKDHB	14	1	1
ENSG00000103507	ENSP00000378405	BCKDK	20	1	1
ENSG00000142867	ENSP00000359612	BCL10	16	3	1
ENSG00000119866	ENSP00000338774	BCL11A	14	1	1
ENSG00000127152	ENSP00000349723	BCL11B	18	1	1
ENSG00000171791	ENSP00000381185	BCL2	13	2	1
ENSG00000140379	ENSP00000267953	BCL2A1	9	5	1
ENSG00000171552	ENSP00000302564	BCL2L1	4	1	1
ENSG00000137875	ENSP00000260442	BCL2L10	15	2	2
ENSG00000153094	ENSP00000376943	BCL2L11	7	1	1
ENSG00000126453	ENSP00000246785	BCL2L12	21	2	1
ENSG00000099968	ENSP00000318883	BCL2L13	27	4	1
ENSG00000121380	ENSP00000309132	BCL2L14	25	3	1
ENSG00000188761	ENSP00000376992	BCL2L15	12	1	2
ENSG00000129473	ENSP00000250405	BCL2L2	12	1	2
ENSG00000258643	ENSP00000452479	BCL2L2-PABPN1	13	1	2
ENSG00000069399	ENSP00000164227	BCL3	13	1	1
ENSG00000113916	ENSP00000384371	BCL6	32	3	1
ENSG00000161940	ENSP00000293805	BCL6B	28	3	2
ENSG00000110987	ENSP00000445868	BCL7A	10	2	1
ENSG00000106635	ENSP00000223368	BCL7B	4	1	1
ENSG00000099385	ENSP00000215115	BCL7C	11	1	1
ENSG00000116128	ENSP00000234739	BCL9	70	1	1
ENSG00000186174	ENSP00000335320	BCL9L	82	3	1
ENSG00000029363	ENSP00000435210	BCLAF1	51	2	1
ENSG00000135697	ENSP00000258168	BCMO1	36	4	1
ENSG00000197580	ENSP00000350314	BCO2	65	4	5
ENSG00000183337	ENSP00000367705	BCOR	41	1	1
ENSG00000085185	ENSP00000437775	BCORL1	57	2	NULL
ENSG00000186716	ENSP00000303507	BCR	76	4	2
ENSG00000074582	ENSP00000413908	BCS1L	19	2	1
ENSG00000161267	ENSP00000376184	BDH1	22	1	1
ENSG00000164039	ENSP00000296424	BDH2	21	2	1
ENSG00000100739	ENSP00000216629	BDKRB1	36	2	1
ENSG00000168398	ENSP00000307713	BDKRB2	27	3	1
ENSG00000176697	ENSP00000414303	BDNF	8	2	1
ENSG00000145734	ENSP00000351575	BDP1	164	14	3
ENSG00000166546	ENSP00000442793	BEAN1	19	1	1
ENSG00000126581	ENSP00000355231	BECN1	9	1	1
ENSG00000183092	ENSP00000411124	BEGAIN	28	1	1
ENSG00000177324	ENSP00000369372	BEND2	36	3	1
ENSG00000178409	ENSP00000411268	BEND3	32	1	1
ENSG00000188848	ENSP00000421169	BEND4	27	1	1
ENSG00000162373	ENSP00000360899	BEND5	16	1	1
ENSG00000151917	ENSP00000359782	BEND6	11	1	1
ENSG00000165626	ENSP00000345773	BEND7	21	2	1
ENSG00000167995	ENSP00000399709	BEST1	44	4	1
ENSG00000039987	ENSP00000448310	BEST2	21	4	1
[truncated: 18,167 more rows]
