# Supplementary material for: Haplosaurus computes protein haplotypes for use in precision drug design
Source: Nat Commun. 2018 Oct 8;9:4128. doi: 10.1038/s41467-018-06542-1 (PMC6175845; doi:10.1038/s41467-018-06542-1)
Supplement: Supplementary file 5 — Supplementary Data 2 [file 41467_2018_6542_MOESM5_ESM.xlsx]

## Sheet: Sheet1
Count of protein haplotypes FoO>=1% per gene	Genes Overall	Genes East Asian FoO	Genes European FoO	Genes South Asian FoO	Genes Ad mixed American FoO	Genes African FoO	Druggable genome genes	Transporter genes	Ion channel genes	Cell surface genes	Protease genes	GPCR genes	All target genes	Gene targets of Phase I drugs	Gene targets of Phase II drugs	Gene targets of Phase III drugs	Gene targets of preregistered drugs	Gene targets of launched drugs
1	7708	9694	8951	8890	8495	6553	1911	168	198	249	219	229	77	40	51	11	3	11
2	4880	5213	5151	5091	5076	4513	1409	67	114	164	182	218	50	29	25	9	1	9
3	2791	2454	2596	2600	2697	2920	898	33	84	116	108	153	34	13	25	7	3	4
4	1684	1280	1463	1457	1547	1875	531	12	36	68	76	118	22	13	7	3		3
5	1053	614	765	824	862	1244	366	5	26	40	42	102	10	6	5	3	1	2
6	663	317	461	431	515	873	227	6	17	20	22	67	9	4	3	2
7	403	182	247	275	314	571	151	2	8	12	24	39	7	3	4	1		2
8	288	131	162	164	192	407	111	3	10	12	15	25	3	3	1			1
9	189	68	91	112	126	295	67		5	4	12	12	2	1	1
10	153	43	70	70	77	190	49		7	9	3	4	4	1	2	1
11	86	39	35	56	62	150	24	1	2	2	4	2	1			1
12	57	23	42	40	46	121	25		5	2	1	2
13	50	21	28	36	31	111	15	1	1	2	5	4
14	39	18	17	13	33	70	9	1		4	2	4
15	25	14	21	23	21	54	17			8	2	1	1	1			1
16	24	13	15	14	14	37	12		2	2	2	2
17	25	6	12	16	7	45	10			2	2
18	17	14	7	16	14	30	9		2	1	2	2	1			1
19	6	5	9	8	13	23	2
20	7	6	7	6	5	30	4		1	1
21	5	3	2	3	3	13	2
22	7	4	2	6	2	11	2
23	1	2	2	4	7	12
24	1		1	5	2	5
25			5	2	1	3
26	1	1	1	2	2	2
27			1			1
28						3
29						1
30	1		1		1	1	1
31			1
32
33		1		1	1
