# Supplementary material for: Haplosaurus computes protein haplotypes for use in precision drug design
Source: Nat Commun. 2018 Oct 8;9:4128. doi: 10.1038/s41467-018-06542-1 (PMC6175845; doi:10.1038/s41467-018-06542-1)
Supplement: Supplementary file 6 — Supplementary Data 3 [file 41467_2018_6542_MOESM6_ESM.xlsx]

## Sheet: Sheet1
DGIDB category	Number of Genes	Number of Protein Haplotypes	Average Protein Haplotypes Per Gene	Number of Proptein Haplotypes FoO>=1%	Average Protein Haplotypes FoO>=1% Per Gene	Number of Genes with 1 Protein Haplotype FoO>1%	Number of Genes with 2 or 3 Protein Haplotypes FoO>1%	Number of Genes with >=4 Protein Haplotypes FoO>1%
abc_transporter	148	8692	58.7297	523	3.5338	54	46	48
b30_2_spry_domain	86	3955	45.9884	290	3.3721	24	34	28
cell_surface	718	34893	48.5975	2175	3.0292	249	280	189
clinically_actionable	399	15731	39.4261	929	2.3283	191	144	64
cytochrome_p450	71	2807	39.5352	233	3.2817	23	23	25
dna_directed_rna_polymerase	6	399	66.5	18	3	2	3	1
dna_repair	425	15584	36.6682	1123	2.6424	184	142	99
drug_metabolism	51	2431	47.6667	184	3.6078	11	18	22
drug_resistance	421	12707	30.1829	985	2.3397	184	166	71
druggable_genome	5852	245078	41.8794	17675	3.0203	1911	2307	1634
exchanger	51	1954	38.3137	135	2.6471	17	23	11
external_side_of_plasma_membrane	228	11491	50.3991	739	3.2412	62	96	70
fibrinogen	32	2112	66	149	4.6563	6	16	10
gpcr	984	36018	36.6037	3366	3.4207	229	371	384
growth_factor	161	3209	19.9317	344	2.1366	71	73	17
histone_modification	315	10490	33.3016	658	2.0889	166	105	44
hormone_activity	117	2748	23.4872	265	2.265	48	54	15
ion_channel	518	22329	43.1062	1488	2.8726	198	198	122
kinase	1073	43094	40.1622	2668	2.4865	449	412	212
lipase	41	1505	36.7073	104	2.5366	19	12	10
lipid_kinase	6	311	51.8333	17	2.8333	1	3	2
methyl_transferase	74	3579	48.3649	221	2.9865	24	27	23
myotubularin_related_protein_phosphatase	16	741	46.3125	41	2.5625	4	8	4
neutral_zinc_metallopeptidase	240	11666	48.6083	863	3.5958	57	92	91
nuclear_hormone_receptor	81	1890	23.3333	163	2.0123	41	30	10
phosphatidylinositol_3_kinase	32	2127	66.4688	109	3.4063	7	16	9
phospholipase	113	4555	40.3097	339	3	40	40	33
protease	723	28195	38.9972	2260	3.1259	219	290	214
protease_inhibitoprotein_phosphatase	184	8266	44.9239	615	3.3424	57	69	58
pten_family	191	6924	36.2513	449	2.3508	80	76	35
rna_directed_polymerase	7	679	97	34	4.8571	1	1	5
serina_threonine_kinase	4	576	144	18	4.5	3	0	1
short_chain_dehydrogenase_reductase	656	27325	41.654	1625	2.4771	278	249	129
thioredoxin	53	1424	26.8679	126	2.3774	17	29	7
thryosine_kinase	30	1002	33.4	90	3	11	11	8
transcription_factor_binding	205	11193	54.6	525	2.561	84	69	52
transcription_factor_complex	515	15670	30.4272	1118	2.1709	263	182	70
transporter	299	7869	26.3177	586	1.9599	168	100	31
tumor_suppressor	1562	57614	36.8848	4159	2.6626	632	602	328
